# Supplementary material for: Identifying optimal conditions for precise knock-in of exogenous DNA into the zebrafish genome
Source: Development. 2025 Jun 19;152(12):dev204571. doi: 10.1242/dev.204571 (PMC12211562; doi:10.1242/dev.204571)
Supplement: Table S1. [file develop-152-204571-TableS1.xlsx]

## Sheet: target info
gene	nuclease	spacer+PAM	chr	start	end	strand	cut start	cut end	DSB/insert distance	Optimal RNP dose (per embryo)	PCR fragment length (bp)	restriction enzyme	dig. (bp)
ep300a	Cas9	AAATATGGCCGAGAACGTTCTGG	chr12	18961279	18961307	-	18961283	18961284	10	10 fmol	321	Acl1	164/157
ep300a	Cas12a	TTTAATTCGTTAAAAAATATGGCCGAGA	chr12	18961270	18961293	-	18961276	18961277	0	5 fmol	321	Eae1	155/166
ep300b	Cas9	GCCGATAATGTGCTGGACTCCGG	chr3	25053999	25054027	-	25054003	25054004	17	1.25 fmol	384	PshA1	211/173
ep300b	Cas12a	TTTAACACTAAACCGGAGGAAAACTATG	chr3	25053976	25053999	-	25053982	25053983	2	5 fmol	384	Eae1	190/194
etv2	Cas9	GATATGGAAATGTACCAATCTGG	chr16	42013613	42013641	-	42013617	42013618	11	5 fmol	302	Rsa1	145/157
etv2	Cas12a	TTTAGATATGGAAATGTACCAATCTGGA	chr16	42013614	42013637	-	42013620	42013621	11	5 fmol	302	Rsa1	145/157
h3f3d	Cas9	GCCGCTTCATTGAGGTGCCATGG	chr24	37689853	37689880	-	37689857	37689858	5	1.25 fmol	238	Nco1	110/128
h3f3d	Cas12a	TTTACGAGCGGTCTGTTTTGTACGTGC	chr24	37689831	37689854	+	37689848	37689849	1	5 fmol	238	Rsa1	120/118
hey2	Cas9	CGCGCACTGCATCATGAAGCGG	chr20	39596169	39596196	-	39596173	39596174	1	2.5 fmol	294	BspH1	145/149
hey2	Cas12a	TTTGGTGTCTGTACCTGCGCGCACTGC	chr20	39596157	39596179	-	39596162	39596163	7	0.3125 fmol	294	BspH1	133/161
foxc1a	Cas9	GTTTTGGAGAGCAGTCATGCAGG	chr2	688789	688811	-	688793	688794	0	1 fmol	355	BssHII	219/136
prox1a	Cas9	CTGTCATGGTCAGGCATCACTGG	chr17	32863177	3286319	+	3286315	3286316	3	2.5 fmol	379	BsrI	218/161
rasa1a	Cas9	ATCGTGTCTTTCAGAGGATCTGG	chr5	47967514	47967536	-	47967518	47967519	4	2.5 fmol	468	BstYI	302/166
		cas9 - cuts between -3/-4 from PAM;blunt
		cas12a - cuts between +17/+18 from PAM' leaves 5' overhang
		genomic coordinates refer to GRCz11
