# Supplementary material for: Identifying optimal conditions for precise knock-in of exogenous DNA into the zebrafish genome
Source: Development. 2025 Jun 19;152(12):dev204571. doi: 10.1242/dev.204571 (PMC12211562; doi:10.1242/dev.204571)
Supplement: Table S2. [file develop-152-204571-TableS2.xlsx]

## Sheet: Sheet1
gene	Nuclease	crRNA/sgRNA	RNP dose (uM)	Donor	Donor dose (pg)	dead	monster	normal	Total	proporDead	proporMonst	ProporNorm
ep300a	Cas9	ep300a_cr1	10	ep300a_2-OMe pcr fragment	2.5	8	24	39	71	0.112676	0.338028	0.549296
ep300a	Cas9	ep300a_cr1	10	ep300a_2-OMe pcr fragment	2.5	22	3	63	88	0.25	0.0340909	0.715909
ep300a	Cas9	ep300a_cr1	10	ep300a_2-OMe pcr fragment	2.5	20	3	87	110	0.181818	0.0272727	0.790909
ep300a	Cas9	ep300a_cr1	10	ep300a_ISce1	10	9	17	36	62	0.145161	0.274194	0.580645
ep300a	Cas9	ep300a_cr1	10	ep300a_ISce1	10	35	5	36	76	0.460526	0.0657895	0.473684
ep300a	Cas9	ep300a_cr1	10	ep300a_ISce1	10	26	5	19	50	0.52	0.1	0.38
ep300a	Cas9	ep300a_cr1	10	ep300a_uni_gRNA	10	10	19	34	63	0.15873	0.301587	0.539683
ep300a	Cas9	ep300a_cr1	10	ep300a_uni_gRNA	10	21	5	46	72	0.291667	0.0694444	0.638889
ep300a	Cas9	ep300a_cr1	10	ep300a_uni_gRNA	10	12	6	65	83	0.144578	0.0722892	0.783133
ep300a	Cas9	ep300a_cr1	10	no donor	-	6	11	44	61	0.0983607	0.180328	0.721311
ep300a	Cas9	ep300a_cr1	10	no donor	-	1	1	52	54	0.0185185	0.0185185	0.962963
ep300a	Cas9	ep300a_cr1	10	no donor	-	12	1	20	33	0.363636	0.030303	0.606061
ep300a	LbCas12a	ep300a_cr1	5	ep300a_2-OMe pcr fragment	2.5	9	17	10	36	0.25	0.472222	0.277778
ep300a	LbCas12a	ep300a_cr1	5	ep300a_2-OMe pcr fragment	2.5	26	4	46	76	0.342105	0.0526316	0.605263
ep300a	LbCas12a	ep300a_cr1	5	ep300a_2-OMe pcr fragment	2.5	34	8	50	92	0.369565	0.0869565	0.543478
ep300a	LbCas12a	ep300a_cr1	5	ep300a_ISce1	10	5	14	22	41	0.121951	0.341463	0.536585
ep300a	LbCas12a	ep300a_cr1	5	ep300a_ISce1	10	22	2	51	75	0.293333	0.0266667	0.68
ep300a	LbCas12a	ep300a_cr1	5	ep300a_ISce1	10	21	0	31	52	0.403846	0	0.596154
ep300a	LbCas12a	ep300a_cr1	5	ep300a_uni_gRNA	10	4	22	36	62	0.0645161	0.354839	0.580645
ep300a	LbCas12a	ep300a_cr1	5	ep300a_uni_gRNA	10	55	4	22	81	0.679012	0.0493827	0.271605
ep300a	LbCas12a	ep300a_cr1	5	ep300a_uni_gRNA	10	19	0	43	62	0.306452	0	0.693548
ep300a	LbCas12a	ep300a_cr1	5	no donor	-	0	17	70	87	0	0.195402	0.804598
ep300a	LbCas12a	ep300a_cr1	5	no donor	-	5	4	50	59	0.0847458	0.0677966	0.847458
ep300a	LbCas12a	ep300a_cr1	5	no donor	-	27	7	38	72	0.375	0.0972222	0.527778
ep300a	uninjected	ep300a_uninj	-	no donor	-	1	0	54	55	0.0181818	0	0.981818
ep300a	uninjected	ep300a_uninj	-	no donor	-	1	0	44	45	0.0222222	0	0.977778
ep300a	uninjected	ep300a_uninj	-	no donor	-	22	3	86	111	0.198198	0.027027	0.774775
ep300b	Cas9	ep300b_sg1	1.25	ep300b_2-OMe pcr fragment	2.5	7	24	55	86	0.0813953	0.27907	0.639535
ep300b	Cas9	ep300b_sg1	1.25	ep300b_2-OMe pcr fragment	2.5	11	7	59	77	0.142857	0.0909091	0.766234
ep300b	Cas9	ep300b_sg1	1.25	ep300b_2-OMe pcr fragment	2.5	9	7	43	59	0.152542	0.118644	0.728814
ep300b	Cas9	ep300b_sg1	1.25	ep300b_ISce1	10	4	11	72	87	0.045977	0.126437	0.827586
ep300b	Cas9	ep300b_sg1	1.25	ep300b_ISce1	10	3	3	63	69	0.0434783	0.0434783	0.913043
ep300b	Cas9	ep300b_sg1	1.25	ep300b_ISce1	10	14	5	73	92	0.152174	0.0543478	0.793478
ep300b	Cas9	ep300b_sg1	1.25	ep300b_uni_gRNA	10	7	14	55	76	0.0921053	0.184211	0.723684
ep300b	Cas9	ep300b_sg1	1.25	ep300b_uni_gRNA	10	9	8	50	67	0.134328	0.119403	0.746269
ep300b	Cas9	ep300b_sg1	1.25	ep300b_uni_gRNA	10	12	6	62	80	0.15	0.075	0.775
ep300b	Cas9	ep300b_sg1	1.25	no donor	-	11	7	57	75	0.146667	0.0933333	0.76
ep300b	Cas9	ep300b_sg1	1.25	no donor	-	0	4	75	79	0	0.0506329	0.949367
ep300b	Cas9	ep300b_sg1	1.25	no donor	-	6	5	76	87	0.0689655	0.0574713	0.873563
ep300b	LbCas12a	ep300b_cr1	5	ep300b_2-OMe pcr fragment	2.5	18	25	29	72	0.25	0.347222	0.402778
ep300b	LbCas12a	ep300b_cr1	5	ep300b_2-OMe pcr fragment	2.5	10	7	65	82	0.121951	0.0853659	0.792683
ep300b	LbCas12a	ep300b_cr1	5	ep300b_2-OMe pcr fragment	2.5	27	4	24	55	0.490909	0.0727273	0.436364
ep300b	LbCas12a	ep300b_cr1	5	ep300b_ISce1	10	8	15	38	61	0.131148	0.245902	0.622951
ep300b	LbCas12a	ep300b_cr1	5	ep300b_ISce1	10	4	4	56	64	0.0625	0.0625	0.875
ep300b	LbCas12a	ep300b_cr1	5	ep300b_ISce1	10	14	7	44	65	0.215385	0.107692	0.676923
ep300b	LbCas12a	ep300b_cr1	5	ep300b_uni_gRNA	10	20	42	48	110	0.181818	0.381818	0.436364
ep300b	LbCas12a	ep300b_cr1	5	ep300b_uni_gRNA	10	32	28	63	123	0.260163	0.227642	0.512195
ep300b	LbCas12a	ep300b_cr1	5	ep300b_uni_gRNA	10	11	13	94	118	0.0932203	0.110169	0.79661
ep300b	LbCas12a	ep300b_cr1	5	no donor	-	0	11	54	65	0	0.169231	0.830769
ep300b	LbCas12a	ep300b_cr1	5	no donor	-	4	7	55	66	0.0606061	0.106061	0.833333
ep300b	LbCas12a	ep300b_cr1	5	no donor	-	11	7	75	93	0.11828	0.0752688	0.806452
ep300b	uninjected	ep300b_uninj	-	no donor	-	2	0	107	109	0.0183486	0	0.981651
ep300b	uninjected	ep300b_uninj	-	no donor	-	3	0	46	49	0.0612245	0	0.938776
ep300b	uninjected	ep300b_uninj	-	no donor	-	4	0	50	54	0.0740741	0	0.925926
etv2	Cas9	etv2_sg1	5	ep300b_2-OMe pcr fragment	2.5	18	52	63	133	0.135338	0.390977	0.473684
etv2	Cas9	etv2_sg1	5	ep300b_2-OMe pcr fragment	2.5	19	8	48	75	0.253333	0.106667	0.64
etv2	Cas9	etv2_sg1	5	ep300b_2-OMe pcr fragment	2.5	25	9	103	137	0.182482	0.0656934	0.751825
etv2	Cas9	etv2_sg1	5	ep300b_ISce1	10	7	28	72	107	0.0654206	0.261682	0.672897
etv2	Cas9	etv2_sg1	5	ep300b_ISce1	10	11	5	48	64	0.171875	0.078125	0.75
etv2	Cas9	etv2_sg1	5	ep300b_ISce1	10	23	11	37	71	0.323944	0.15493	0.521127
etv2	Cas9	etv2_sg1	5	ep300b_uni_gRNA	10	17	30	50	97	0.175258	0.309278	0.515464
etv2	Cas9	etv2_sg1	5	ep300b_uni_gRNA	10	12	7	41	60	0.2	0.116667	0.683333
etv2	Cas9	etv2_sg1	5	ep300b_uni_gRNA	10	17	7	58	82	0.207317	0.0853659	0.707317
etv2	Cas9	etv2_sg1	5	no donor	-	12	51	60	123	0.097561	0.414634	0.487805
etv2	Cas9	etv2_sg1	5	no donor	-	24	2	45	71	0.338028	0.028169	0.633803
etv2	Cas9	etv2_sg1	5	no donor	-	37	17	108	162	0.228395	0.104938	0.666667
etv2	LbCas12a	etv2_cr1	5	ep300b_2-OMe pcr fragment	2.5	7	28	27	62	0.112903	0.451613	0.435484
etv2	LbCas12a	etv2_cr1	5	ep300b_2-OMe pcr fragment	2.5	16	8	47	71	0.225352	0.112676	0.661972
etv2	LbCas12a	etv2_cr1	5	ep300b_2-OMe pcr fragment	2.5	43	9	30	82	0.52439	0.109756	0.365854
etv2	LbCas12a	etv2_cr1	5	ep300b_ISce1	10	19	43	29	91	0.208791	0.472527	0.318681
etv2	LbCas12a	etv2_cr1	5	ep300b_ISce1	10	32	10	30	72	0.444444	0.138889	0.416667
etv2	LbCas12a	etv2_cr1	5	ep300b_ISce1	10	15	9	85	109	0.137615	0.0825688	0.779817
etv2	LbCas12a	etv2_cr1	5	ep300b_uni_gRNA	10	9	39	23	71	0.126761	0.549296	0.323944
etv2	LbCas12a	etv2_cr1	5	ep300b_uni_gRNA	10	31	10	28	69	0.449275	0.144928	0.405797
etv2	LbCas12a	etv2_cr1	5	ep300b_uni_gRNA	10	48	20	47	115	0.417391	0.173913	0.408696
etv2	LbCas12a	etv2_cr1	5	no donor	-	7	41	45	93	0.0752688	0.44086	0.483871
etv2	LbCas12a	etv2_cr1	5	no donor	-	13	15	38	66	0.19697	0.227273	0.575758
etv2	LbCas12a	etv2_cr1	5	no donor	-	8	1	62	71	0.112676	0.0140845	0.873239
etv2	uninjected	etv2_uninj	-	no donor	-	33	0	74	107	0.308411	0	0.691589
etv2	uninjected	etv2_uninj	-	no donor	-	32	0	231	263	0.121673	0	0.878327
etv2	uninjected	etv2_uninj	-	no donor	-	9	0	38	47	0.191489	0	0.808511
h3f3d	Cas9	h3f3d_sg8	1.25	h3f3d_2-OMe pcr fragment	2.5	12	27	41	80	0.15	0.3375	0.5125
h3f3d	Cas9	h3f3d_sg8	1.25	h3f3d_2-OMe pcr fragment	2.5	10	12	74	96	0.104167	0.125	0.770833
h3f3d	Cas9	h3f3d_sg8	1.25	h3f3d_2-OMe pcr fragment	2.5	3	16	45	64	0.046875	0.25	0.703125
h3f3d	Cas9	h3f3d_sg8	1.25	h3f3d_ISce1	10	6	20	51	77	0.0779221	0.25974	0.662338
h3f3d	Cas9	h3f3d_sg8	1.25	h3f3d_ISce1	10	7	2	69	78	0.0897436	0.025641	0.884615
h3f3d	Cas9	h3f3d_sg8	1.25	h3f3d_ISce1	10	10	7	77	94	0.106383	0.0744681	0.819149
h3f3d	Cas9	h3f3d_sg8	1.25	h3f3d_uni_gRNA	10	6	16	30	52	0.115385	0.307692	0.576923
h3f3d	Cas9	h3f3d_sg8	1.25	h3f3d_uni_gRNA	10	9	7	51	67	0.134328	0.104478	0.761194
h3f3d	Cas9	h3f3d_sg8	1.25	h3f3d_uni_gRNA	10	5	9	50	64	0.078125	0.140625	0.78125
h3f3d	Cas9	h3f3d_sg8	1.25	no donor	-	1	3	64	68	0.0147059	0.0441176	0.941176
h3f3d	Cas9	h3f3d_sg8	1.25	no donor	-	5	6	73	84	0.0595238	0.0714286	0.869048
h3f3d	Cas9	h3f3d_sg8	1.25	no donor	-	9	4	49	62	0.145161	0.0645161	0.790323
h3f3d	LbCas12a	h3f3d_cr1	5	h3f3d_2-OMe pcr fragment	2.5	15	12	49	76	0.197368	0.157895	0.644737
h3f3d	LbCas12a	h3f3d_cr1	5	h3f3d_2-OMe pcr fragment	2.5	8	18	48	74	0.108108	0.243243	0.648649
h3f3d	LbCas12a	h3f3d_cr1	5	h3f3d_2-OMe pcr fragment	2.5	18	7	39	64	0.28125	0.109375	0.609375
h3f3d	LbCas12a	h3f3d_cr1	5	h3f3d_ISce1	10	16	10	41	67	0.238806	0.149254	0.61194
h3f3d	LbCas12a	h3f3d_cr1	5	h3f3d_ISce1	10	8	7	57	72	0.111111	0.0972222	0.791667
h3f3d	LbCas12a	h3f3d_cr1	5	h3f3d_ISce1	10	10	2	57	69	0.144928	0.0289855	0.826087
h3f3d	LbCas12a	h3f3d_cr1	5	h3f3d_uni_gRNA	10	24	42	86	152	0.157895	0.276316	0.565789
h3f3d	LbCas12a	h3f3d_cr1	5	h3f3d_uni_gRNA	10	3	18	75	96	0.03125	0.1875	0.78125
h3f3d	LbCas12a	h3f3d_cr1	5	h3f3d_uni_gRNA	10	16	11	26	53	0.301887	0.207547	0.490566
h3f3d	LbCas12a	h3f3d_cr1	5	no donor	-	1	0	80	81	0.0123457	0	0.987654
h3f3d	LbCas12a	h3f3d_cr1	5	no donor	-	2	5	67	74	0.027027	0.0675676	0.905405
h3f3d	LbCas12a	h3f3d_cr1	5	no donor	-	4	2	77	83	0.0481928	0.0240964	0.927711
h3f3d	uninjected	h3f3d_uninj	-	no donor	-	1	0	74	75	0.0133333	0	0.986667
h3f3d	uninjected	h3f3d_uninj	-	no donor	-	2	0	33	35	0.0571429	0	0.942857
h3f3d	uninjected	h3f3d_uninj	-	no donor	-	0	0	42	42	0	0	1
hey2	Cas9	hey2_sg1	2.5	hey2_2-OMe pcr fragment	2.5	2	12	25	39	0.0512821	0.307692	0.641026
hey2	Cas9	hey2_sg1	2.5	hey2_2-OMe pcr fragment	2.5	8	2	64	74	0.108108	0.027027	0.864865
hey2	Cas9	hey2_sg1	2.5	hey2_2-OMe pcr fragment	2.5	25	12	26	63	0.396825	0.190476	0.412698
hey2	Cas9	hey2_sg1	2.5	hey2_ISce1	10	5	11	35	51	0.0980392	0.215686	0.686275
hey2	Cas9	hey2_sg1	2.5	hey2_ISce1	10	4	0	84	88	0.0454545	0	0.954545
hey2	Cas9	hey2_sg1	2.5	hey2_ISce1	10	30	17	63	110	0.272727	0.154545	0.572727
hey2	Cas9	hey2_sg1	2.5	hey2_uni_gRNA	10	12	26	38	76	0.157895	0.342105	0.5
hey2	Cas9	hey2_sg1	2.5	hey2_uni_gRNA	10	9	8	48	65	0.138462	0.123077	0.738462
hey2	Cas9	hey2_sg1	2.5	hey2_uni_gRNA	10	13	11	32	56	0.232143	0.196429	0.571429
hey2	Cas9	hey2_sg1	2.5	no donor	-	8	7	56	71	0.112676	0.0985915	0.788732
hey2	Cas9	hey2_sg1	2.5	no donor	-	6	5	88	99	0.0606061	0.0505051	0.888889
hey2	Cas9	hey2_sg1	2.5	no donor	-	17	5	38	60	0.283333	0.0833333	0.633333
hey2	LbCas12a	hey2_cr1	0.3125	hey2_2-OMe pcr fragment	2.5	14	29	22	65	0.215385	0.446154	0.338462
hey2	LbCas12a	hey2_cr1	0.3125	hey2_2-OMe pcr fragment	2.5	10	7	39	56	0.178571	0.125	0.696429
hey2	LbCas12a	hey2_cr1	0.3125	hey2_2-OMe pcr fragment	2.5	28	7	23	58	0.482759	0.12069	0.396552
hey2	LbCas12a	hey2_cr1	0.3125	hey2_ISce1	10	12	29	28	69	0.173913	0.42029	0.405797
hey2	LbCas12a	hey2_cr1	0.3125	hey2_ISce1	10	17	6	59	82	0.207317	0.0731707	0.719512
hey2	LbCas12a	hey2_cr1	0.3125	hey2_ISce1	10	20	11	44	75	0.266667	0.146667	0.586667
hey2	LbCas12a	hey2_cr1	0.3125	hey2_uni_gRNA	10	24	29	9	62	0.387097	0.467742	0.145161
hey2	LbCas12a	hey2_cr1	0.3125	hey2_uni_gRNA	10	21	17	35	73	0.287671	0.232877	0.479452
hey2	LbCas12a	hey2_cr1	0.3125	hey2_uni_gRNA	10	40	20	22	82	0.487805	0.243902	0.268293
hey2	LbCas12a	hey2_cr1	0.3125	no donor	-	5	28	37	70	0.0714286	0.4	0.528571
hey2	LbCas12a	hey2_cr1	0.3125	no donor	-	10	3	58	71	0.140845	0.0422535	0.816901
hey2	LbCas12a	hey2_cr1	0.3125	no donor	-	18	1	36	55	0.327273	0.0181818	0.654545
hey2	uninjected	hey2_uninj	-	no donor	-	61	0	137	198	0.308081	0	0.691919
hey2	uninjected	hey2_uninj	-	no donor	-	27	0	128	155	0.174194	0	0.825806
hey2	uninjected	hey2_uninj	-	no donor	-	0	0	6	6	0	0	1
