# Supplementary material for: Identifying optimal conditions for precise knock-in of exogenous DNA into the zebrafish genome
Source: Development. 2025 Jun 19;152(12):dev204571. doi: 10.1242/dev.204571 (PMC12211562; doi:10.1242/dev.204571)
Supplement: Table S3. [file develop-152-204571-TableS3.xlsx]

## Sheet: ep300a
sample_id	fq_total	fq_no_tag_indel	fq_no_tag_deletion_only	fq_no_tag_insertion_only	fq_no_tag_complex	fq_single_tag	fq_multiple_tag	fq_any_tag	fq_single_tag_precise	fq_single_tag_5del	fq_single_tag_3del	fq_single_tag_any_indel	fq_no_tag_indel_ratio	fq_no_tag_deletion_only_ratio	fq_no_tag_insertion_only_ratio	fq_no_tag_complex_ratio	fq_single_tag_ratio	fq_multiple_tag_ratio	fq_any_tag_ratio	fq_single_tag_precise_ratio	fq_single_tag_5del_ratio	fq_single_tag_3del_ratio	fq_single_tag_any_indel_ratio
Cas9_ISce1_donor_SIKI_1_6	438	370	211	122	37	0	0	0	0	0	0	0	0.84	0.48	0.28	0.08	0	0	0	0	0	0	0
Cas9_ISce1_donor_SIKI_2_6	55	45	30	12	3	0	0	0	0	0	0	0	0.82	0.55	0.22	0.05	0	0	0	0	0	0	0
Cas9_ISce1_donor_SIKI_3_6	1308	794	515	215	64	0	0	0	0	0	0	0	0.61	0.39	0.16	0.05	0	0	0	0	0	0	0
Cas9_mod_donor_SIKI_1_8	798	484	329	132	23	19	0	19	0	8	8	10	0.61	0.41	0.17	0.03	0.02	0	0.02	0	0.01	0.01	0.01
Cas9_mod_donor_SIKI_2_8	1085	736	502	183	51	39	1	40	0	20	21	23	0.68	0.46	0.17	0.05	0.04	0	0.04	0	0.02	0.02	0.02
Cas9_mod_donor_SIKI_3_8	1533	926	631	227	68	19	3	22	3	11	9	11	0.6	0.41	0.15	0.04	0.01	0	0.01	0	0.01	0.01	0.01
Cas9_no_donor_SIKI_1_5	861	697	476	156	65	0	0	0	0	0	0	0	0.81	0.55	0.18	0.08	0	0	0	0	0	0	0
Cas9_no_donor_SIKI_2_5	1536	942	629	215	98	0	0	0	0	0	0	0	0.61	0.41	0.14	0.06	0	0	0	0	0	0	0
Cas9_no_donor_SIKI_3_5	870	473	332	97	44	0	0	0	0	0	0	0	0.54	0.38	0.11	0.05	0	0	0	0	0	0	0
Cas9_unigRNA_donor_SIKI_1_7	508	382	245	106	31	2	0	2	0	0	0	0	0.75	0.48	0.21	0.06	0	0	0	0	0	0	0
Cas9_unigRNA_donor_SIKI_2_7	940	601	407	144	50	1	0	1	0	1	1	1	0.64	0.43	0.15	0.05	0	0	0	0	0	0	0
Cas9_unigRNA_donor_SIKI_3_7	1187	891	555	239	97	0	0	0	0	0	0	0	0.75	0.47	0.2	0.08	0	0	0	0	0	0	0
LbCas12a_ISce1_donor_SIKI_1_2	896	668	525	29	114	0	0	0	0	0	0	0	0.75	0.59	0.03	0.13	0	0	0	0	0	0	0
LbCas12a_ISce1_donor_SIKI_2_2	1464	1013	841	62	110	0	0	0	0	0	0	0	0.69	0.57	0.04	0.08	0	0	0	0	0	0	0
LbCas12a_ISce1_donor_SIKI_3_2	1542	859	697	59	103	0	0	0	0	0	0	0	0.56	0.45	0.04	0.07	0	0	0	0	0	0	0
LbCas12a_mod_donor_SIKI_1_4	431	262	218	16	28	41	2	43	16	22	2	23	0.61	0.51	0.04	0.06	0.1	0	0.1	0.04	0.05	0	0.05
LbCas12a_mod_donor_SIKI_2_4	1408	417	314	44	59	33	14	47	22	1	1	2	0.3	0.22	0.03	0.04	0.02	0.01	0.03	0.02	0	0	0
LbCas12a_mod_donor_SIKI_3_4	1209	214	163	12	39	42	4	46	3	5	7	9	0.18	0.13	0.01	0.03	0.03	0	0.04	0	0	0.01	0.01
LbCas12a_no_donor_SIKI_1_1	930	753	629	50	74	0	0	0	0	0	0	0	0.81	0.68	0.05	0.08	0	0	0	0	0	0	0
LbCas12a_no_donor_SIKI_2_1	2021	1313	1112	60	141	0	0	0	0	0	0	0	0.65	0.55	0.03	0.07	0	0	0	0	0	0	0
LbCas12a_no_donor_SIKI_3_1	1889	954	819	42	93	0	0	0	0	0	0	0	0.51	0.43	0.02	0.05	0	0	0	0	0	0	0
LbCas12a_unigRNA_donor_SIKI_1_3	522	467	370	44	53	0	0	0	0	0	0	0	0.89	0.71	0.08	0.1	0	0	0	0	0	0	0
LbCas12a_unigRNA_donor_SIKI_2_3	892	557	462	38	57	0	0	0	0	0	0	0	0.62	0.52	0.04	0.06	0	0	0	0	0	0	0
LbCas12a_unigRNA_donor_SIKI_3_3	1509	797	657	43	97	5	1	6	0	0	0	0	0.53	0.44	0.03	0.06	0	0	0	0	0	0	0
uninjected	1113	0	0	0	0	0	0	0	0	0	0	0	0	0	0	0	0	0	0	0	0	0	0

## Sheet: ep300b
sample_id	fq_total	fq_no_tag_indel	fq_no_tag_deletion_only	fq_no_tag_insertion_only	fq_no_tag_complex	fq_single_tag	fq_multiple_tag	fq_any_tag	fq_single_tag_precise	fq_single_tag_5del	fq_single_tag_3del	fq_single_tag_any_indel	fq_no_tag_indel_ratio	fq_no_tag_deletion_only_ratio	fq_no_tag_insertion_only_ratio	fq_no_tag_complex_ratio	fq_single_tag_ratio	fq_multiple_tag_ratio	fq_any_tag_ratio	fq_single_tag_precise_ratio	fq_single_tag_5del_ratio	fq_single_tag_3del_ratio	fq_single_tag_any_indel_ratio
Cas9_ISce1_donor_SIKI_1_6	774	450	186	212	52	0	0	0	0	0	0	0	0.58	0.24	0.27	0.07	0	0	0	0	0	0	0
Cas9_ISce1_donor_SIKI_2_6	1301	611	366	179	66	0	0	0	0	0	0	0	0.47	0.28	0.14	0.05	0	0	0	0	0	0	0
Cas9_ISce1_donor_SIKI_3_6	838	459	293	118	48	0	0	0	0	0	0	0	0.55	0.35	0.14	0.06	0	0	0	0	0	0	0
Cas9_mod_donor_SIKI_1_8	1051	564	210	251	103	93	22	115	1	41	67	77	0.54	0.2	0.24	0.1	0.09	0.02	0.11	0	0.04	0.06	0.07
Cas9_mod_donor_SIKI_2_8	1216	621	238	293	90	35	6	41	1	14	26	29	0.51	0.2	0.24	0.07	0.03	0	0.03	0	0.01	0.02	0.02
Cas9_mod_donor_SIKI_3_8	1090	605	198	252	155	96	21	117	4	61	72	78	0.56	0.18	0.23	0.14	0.09	0.02	0.11	0	0.06	0.07	0.07
Cas9_no_donor_SIKI_1_5	1022	534	240	215	79	0	0	0	0	0	0	0	0.52	0.23	0.21	0.08	0	0	0	0	0	0	0
Cas9_no_donor_SIKI_2_5	1452	702	365	245	92	0	0	0	0	0	0	0	0.48	0.25	0.17	0.06	0	0	0	0	0	0	0
Cas9_no_donor_SIKI_3_5	606	294	127	130	37	0	0	0	0	0	0	0	0.49	0.21	0.21	0.06	0	0	0	0	0	0	0
Cas9_unigRNA_donor_SIKI_1_7	899	569	263	237	69	1	0	1	0	1	1	1	0.63	0.29	0.26	0.08	0	0	0	0	0	0	0
Cas9_unigRNA_donor_SIKI_2_7	1278	682	374	234	74	0	0	0	0	0	0	0	0.53	0.29	0.18	0.06	0	0	0	0	0	0	0
Cas9_unigRNA_donor_SIKI_3_7	1265	579	121	379	79	8	0	8	0	0	8	8	0.46	0.1	0.3	0.06	0.01	0	0.01	0	0	0.01	0.01
LbCas12a_ISce1_donor_SIKI_1_2	905	868	608	123	137	0	0	0	0	0	0	0	0.96	0.67	0.14	0.15	0	0	0	0	0	0	0
LbCas12a_ISce1_donor_SIKI_2_2	1320	1107	668	140	299	0	0	0	0	0	0	0	0.84	0.51	0.11	0.23	0	0	0	0	0	0	0
LbCas12a_ISce1_donor_SIKI_3_2	1026	884	539	165	180	0	0	0	0	0	0	0	0.86	0.53	0.16	0.18	0	0	0	0	0	0	0
LbCas12a_mod_donor_SIKI_1_4	1099	835	667	77	91	114	28	142	8	55	36	72	0.76	0.61	0.07	0.08	0.1	0.03	0.13	0.01	0.05	0.03	0.07
LbCas12a_mod_donor_SIKI_2_4	1326	1003	607	160	236	158	11	169	22	40	10	45	0.76	0.46	0.12	0.18	0.12	0.01	0.13	0.02	0.03	0.01	0.03
LbCas12a_mod_donor_SIKI_3_4	1028	696	527	103	66	56	10	66	1	31	16	33	0.68	0.51	0.1	0.06	0.05	0.01	0.06	0	0.03	0.02	0.03
LbCas12a_no_donor_SIKI_1_1	1417	1316	954	170	192	0	0	0	0	0	0	0	0.93	0.67	0.12	0.14	0	0	0	0	0	0	0
LbCas12a_no_donor_SIKI_2_1	1199	1071	782	86	203	0	0	0	0	0	0	0	0.89	0.65	0.07	0.17	0	0	0	0	0	0	0
LbCas12a_no_donor_SIKI_3_1	808	525	299	100	126	0	0	0	0	0	0	0	0.65	0.37	0.12	0.16	0	0	0	0	0	0	0
LbCas12a_unigRNA_donor_SIKI_1_3	963	911	728	77	106	4	0	4	4	0	0	0	0.95	0.76	0.08	0.11	0	0	0	0	0	0	0
LbCas12a_unigRNA_donor_SIKI_2_3	1263	1136	794	127	215	5	0	5	0	4	1	5	0.9	0.63	0.1	0.17	0	0	0	0	0	0	0
LbCas12a_unigRNA_donor_SIKI_3_3	1598	1339	750	192	397	4	0	4	0	4	4	4	0.84	0.47	0.12	0.25	0	0	0	0	0	0	0
uninjected	1209	0	0	0	0	0	0	0	0	0	0	0	0	0	0	0	0	0	0	0	0	0	0

## Sheet: etv2
sample_id	fq_total	fq_no_tag_indel	fq_no_tag_deletion_only	fq_no_tag_insertion_only	fq_no_tag_complex	fq_single_tag	fq_multiple_tag	fq_any_tag	fq_single_tag_precise	fq_single_tag_5del	fq_single_tag_3del	fq_single_tag_any_indel	fq_no_tag_indel_ratio	fq_no_tag_deletion_only_ratio	fq_no_tag_insertion_only_ratio	fq_no_tag_complex_ratio	fq_single_tag_ratio	fq_multiple_tag_ratio	fq_any_tag_ratio	fq_single_tag_precise_ratio	fq_single_tag_5del_ratio	fq_single_tag_3del_ratio	fq_single_tag_any_indel_ratio
Cas9_ISce1_donor_SIKI_1_6	1453	1168	652	439	77	3	0	3	3	0	0	3	0.8	0.45	0.3	0.05	0	0	0	0	0	0	0
Cas9_ISce1_donor_SIKI_2_6	1249	783	460	228	95	0	0	0	0	0	0	0	0.63	0.37	0.18	0.08	0	0	0	0	0	0	0
Cas9_ISce1_donor_SIKI_3_6	1605	1075	584	399	92	0	0	0	0	0	0	0	0.67	0.36	0.25	0.06	0	0	0	0	0	0	0
Cas9_mod_donor_SIKI_1_8	1444	755	407	284	64	58	5	63	0	49	48	58	0.52	0.28	0.2	0.04	0.04	0	0.04	0	0.03	0.03	0.04
Cas9_mod_donor_SIKI_2_8	1045	592	329	187	76	37	18	55	0	24	33	37	0.57	0.31	0.18	0.07	0.04	0.02	0.05	0	0.02	0.03	0.04
Cas9_mod_donor_SIKI_3_8	1575	853	424	353	76	53	20	73	2	21	28	53	0.54	0.27	0.22	0.05	0.03	0.01	0.05	0	0.01	0.02	0.03
Cas9_no_donor_SIKI_1_5	1068	781	382	334	65	0	0	0	0	0	0	0	0.73	0.36	0.31	0.06	0	0	0	0	0	0	0
Cas9_no_donor_SIKI_2_5	979	637	355	243	39	0	0	0	0	0	0	0	0.65	0.36	0.25	0.04	0	0	0	0	0	0	0
Cas9_no_donor_SIKI_3_5	1557	1181	603	496	82	0	0	0	0	0	0	0	0.76	0.39	0.32	0.05	0	0	0	0	0	0	0
Cas9_unigRNA_donor_SIKI_1_7	1384	1040	587	348	105	3	0	3	0	0	1	3	0.75	0.42	0.25	0.08	0	0	0	0	0	0	0
Cas9_unigRNA_donor_SIKI_2_7	1341	809	409	333	67	0	0	0	0	0	0	0	0.6	0.3	0.25	0.05	0	0	0	0	0	0	0
Cas9_unigRNA_donor_SIKI_3_7	1094	535	303	175	57	0	0	0	0	0	0	0	0.49	0.28	0.16	0.05	0	0	0	0	0	0	0
LbCas12a_ISce1_donor_SIKI_1_2	1106	1080	686	239	155	0	0	0	0	0	0	0	0.98	0.62	0.22	0.14	0	0	0	0	0	0	0
LbCas12a_ISce1_donor_SIKI_2_2	1241	1051	685	209	157	0	0	0	0	0	0	0	0.85	0.55	0.17	0.13	0	0	0	0	0	0	0
LbCas12a_ISce1_donor_SIKI_3_2	1177	1004	631	213	160	1	0	1	0	0	0	1	0.85	0.54	0.18	0.14	0	0	0	0	0	0	0
LbCas12a_mod_donor_SIKI_1_4	1021	790	540	141	109	76	49	125	0	43	48	76	0.77	0.53	0.14	0.11	0.07	0.05	0.12	0	0.04	0.05	0.07
LbCas12a_mod_donor_SIKI_2_4	786	625	433	131	61	104	21	125	0	42	88	104	0.8	0.55	0.17	0.08	0.13	0.03	0.16	0	0.05	0.11	0.13
LbCas12a_mod_donor_SIKI_3_4	1319	1150	668	302	180	49	5	54	0	38	38	49	0.87	0.51	0.23	0.14	0.04	0	0.04	0	0.03	0.03	0.04
LbCas12a_no_donor_SIKI_1_1	1352	1252	795	274	183	0	0	0	0	0	0	0	0.93	0.59	0.2	0.14	0	0	0	0	0	0	0
LbCas12a_no_donor_SIKI_2_1	1199	1139	750	146	243	0	0	0	0	0	0	0	0.95	0.63	0.12	0.2	0	0	0	0	0	0	0
LbCas12a_no_donor_SIKI_3_1	1238	1112	595	323	194	0	0	0	0	0	0	0	0.9	0.48	0.26	0.16	0	0	0	0	0	0	0
LbCas12a_unigRNA_donor_SIKI_1_3	952	880	469	218	193	0	0	0	0	0	0	0	0.92	0.49	0.23	0.2	0	0	0	0	0	0	0
LbCas12a_unigRNA_donor_SIKI_2_3	1025	961	705	106	150	2	0	2	0	0	0	2	0.94	0.69	0.1	0.15	0	0	0	0	0	0	0
LbCas12a_unigRNA_donor_SIKI_3_3	1529	1359	923	263	173	0	0	0	0	0	0	0	0.89	0.6	0.17	0.11	0	0	0	0	0	0	0
uninjected	1383	0	0	0	0	0	0	0	0	0	0	0	0	0	0	0	0	0	0	0	0	0	0

## Sheet: h3f3d
	total reads												ratios
sample id	total	no tag indel	no tag deletion only	no tag insertion only	no tag complex	single tag	multiple tag	any tag	single tag precise	single tag 5del	single tag 3del	single tag any indel	no tag indel ratio	no tag deletion only ratio	no tag insertion only ratio	no tag complex ratio	single tag ratio	multiple tag ratio	any tag ratio	single tag precise ratio	single tag 5del ratio	single tag 3del ratio	single tag any indel ratio
Cas9_ISce1_donor_SIKI_1_6	1455	1241	804	327	110	23	0	23	0	0	1	23	0.85	0.55	0.22	0.08	0.02	0	0.02	0	0	0	0.02
Cas9_ISce1_donor_SIKI_2_6	1542	1340	934	254	152	0	0	0	0	0	0	0	0.87	0.61	0.16	0.1	0	0	0	0	0	0	0
Cas9_ISce1_donor_SIKI_3_6	1289	936	692	114	130	0	0	0	0	0	0	0	0.73	0.54	0.09	0.1	0	0	0	0	0	0	0
Cas9_mod_donor_SIKI_1_8	1107	891	564	282	45	69	26	95	19	11	13	69	0.8	0.51	0.25	0.04	0.06	0.02	0.09	0.02	0.01	0.01	0.06
Cas9_mod_donor_SIKI_2_8	1184	817	520	251	46	172	15	187	30	77	85	172	0.69	0.44	0.21	0.04	0.15	0.01	0.16	0.03	0.07	0.07	0.15
Cas9_mod_donor_SIKI_3_8	979	601	361	189	51	133	33	166	39	46	20	133	0.61	0.37	0.19	0.05	0.14	0.03	0.17	0.04	0.05	0.02	0.14
Cas9_no_donor_SIKI_1_5	1474	1240	876	234	130	0	0	0	0	0	0	0	0.84	0.59	0.16	0.09	0	0	0	0	0	0	0
Cas9_no_donor_SIKI_2_5	1618	1426	879	391	156	0	0	0	0	0	0	0	0.88	0.54	0.24	0.1	0	0	0	0	0	0	0
Cas9_no_donor_SIKI_3_5	1271	1098	759	244	95	0	0	0	0	0	0	0	0.86	0.6	0.19	0.07	0	0	0	0	0	0	0
Cas9_unigRNA_donor_SIKI_1_7	1142	876	630	187	59	12	0	12	0	1	0	12	0.77	0.55	0.16	0.05	0.01	0	0.01	0	0	0	0.01
Cas9_unigRNA_donor_SIKI_2_7	1337	1170	767	341	62	32	0	32	0	0	0	32	0.88	0.57	0.26	0.05	0.02	0	0.02	0	0	0	0.02
Cas9_unigRNA_donor_SIKI_3_7	1321	1251	875	241	135	0	0	0	0	0	0	0	0.95	0.66	0.18	0.1	0	0	0	0	0	0	0
LbCas12a_ISce1_donor_SIKI_1_2	1166	833	727	46	60	0	0	0	0	0	0	0	0.71	0.62	0.04	0.05	0	0	0	0	0	0	0
LbCas12a_ISce1_donor_SIKI_2_2	772	516	360	40	116	1	0	1	0	1	1	1	0.67	0.47	0.05	0.15	0	0	0	0	0	0	0
LbCas12a_ISce1_donor_SIKI_3_2	946	389	275	44	70	2	0	2	2	0	0	2	0.41	0.29	0.05	0.07	0	0	0	0	0	0	0
LbCas12a_mod_donor_SIKI_1_4	1455	921	721	72	128	101	19	120	17	25	46	101	0.63	0.5	0.05	0.09	0.07	0.01	0.08	0.01	0.02	0.03	0.07
LbCas12a_mod_donor_SIKI_2_4	1464	748	610	40	98	76	10	86	16	21	35	76	0.51	0.42	0.03	0.07	0.05	0.01	0.06	0.01	0.01	0.02	0.05
LbCas12a_mod_donor_SIKI_3_4	1447	518	418	31	69	28	5	33	9	6	12	28	0.36	0.29	0.02	0.05	0.02	0	0.02	0.01	0	0.01	0.02
LbCas12a_no_donor_SIKI_1_1	1485	1088	940	71	77	0	0	0	0	0	0	0	0.73	0.63	0.05	0.05	0	0	0	0	0	0	0
LbCas12a_no_donor_SIKI_2_1	25	20	8	1	11	0	0	0	0	0	0	0	0.8	0.32	0.04	0.44	0	0	0	0	0	0	0
LbCas12a_no_donor_SIKI_3_1	1242	467	328	42	97	0	0	0	0	0	0	0	0.38	0.26	0.03	0.08	0	0	0	0	0	0	0
LbCas12a_unigRNA_donor_SIKI_1_3	1435	1044	803	62	179	12	0	12	0	12	12	12	0.73	0.56	0.04	0.12	0.01	0	0.01	0	0.01	0.01	0.01
LbCas12a_unigRNA_donor_SIKI_2_3	1246	833	711	53	69	2	0	2	0	0	0	2	0.67	0.57	0.04	0.06	0	0	0	0	0	0	0
LbCas12a_unigRNA_donor_SIKI_3_3	853	527	388	35	104	0	0	0	0	0	0	0	0.62	0.45	0.04	0.12	0	0	0	0	0	0	0
uninjected	1402	0	0	0	0	0	0	0	0	0	0	0	0	0	0	0	0	0	0	0	0	0	0

## Sheet: hey2
sample_id	fq_total	fq_no_tag_indel	fq_no_tag_deletion_only	fq_no_tag_insertion_only	fq_no_tag_complex	fq_single_tag	fq_multiple_tag	fq_any_tag	fq_single_tag_precise	fq_single_tag_5del	fq_single_tag_3del	fq_single_tag_any_indel	fq_no_tag_indel_ratio	fq_no_tag_deletion_only_ratio	fq_no_tag_insertion_only_ratio	fq_no_tag_complex_ratio	fq_single_tag_ratio	fq_multiple_tag_ratio	fq_any_tag_ratio	fq_single_tag_precise_ratio	fq_single_tag_5del_ratio	fq_single_tag_3del_ratio	fq_single_tag_any_indel_ratio
Cas9_ISce1_donor_SIKI_1_6	1001	884	691	114	79	1	0	1	0	0	0	1	0.88	0.69	0.11	0.08	0	0	0	0	0	0	0
Cas9_ISce1_donor_SIKI_2_6	934	886	612	180	94	0	0	0	0	0	0	0	0.95	0.66	0.19	0.1	0	0	0	0	0	0	0
Cas9_ISce1_donor_SIKI_3_6	1457	920	672	137	111	0	0	0	0	0	0	0	0.63	0.46	0.09	0.08	0	0	0	0	0	0	0
Cas9_mod_donor_SIKI_1_8	807	663	450	119	94	104	8	112	24	57	61	84	0.82	0.56	0.15	0.12	0.13	0.01	0.14	0.03	0.07	0.08	0.1
Cas9_mod_donor_SIKI_2_8	989	847	605	70	172	44	21	65	19	19	2	37	0.86	0.61	0.07	0.17	0.04	0.02	0.07	0.02	0.02	0	0.04
Cas9_mod_donor_SIKI_3_8	1217	1054	793	148	113	68	10	78	11	4	39	49	0.87	0.65	0.12	0.09	0.06	0.01	0.06	0.01	0	0.03	0.04
Cas9_no_donor_SIKI_1_5	741	695	436	75	184	0	0	0	0	0	0	0	0.94	0.59	0.1	0.25	0	0	0	0	0	0	0
Cas9_no_donor_SIKI_2_5	933	888	674	80	134	0	0	0	0	0	0	0	0.95	0.72	0.09	0.14	0	0	0	0	0	0	0
Cas9_no_donor_SIKI_3_5	1141	1036	658	167	211	0	0	0	0	0	0	0	0.91	0.58	0.15	0.18	0	0	0	0	0	0	0
Cas9_unigRNA_donor_SIKI_1_7	859	746	557	129	60	80	0	80	53	1	0	55	0.87	0.65	0.15	0.07	0.09	0	0.09	0.06	0	0	0.06
Cas9_unigRNA_donor_SIKI_2_7	980	924	691	135	98	0	0	0	0	0	0	0	0.94	0.71	0.14	0.1	0	0	0	0	0	0	0
Cas9_unigRNA_donor_SIKI_3_7	1238	1010	752	122	136	0	0	0	0	0	0	0	0.82	0.61	0.1	0.11	0	0	0	0	0	0	0
LbCas12a_ISce1_donor_SIKI_1_2	759	719	600	27	92	12	0	12	0	12	0	12	0.95	0.79	0.04	0.12	0.02	0	0.02	0	0.02	0	0.02
LbCas12a_ISce1_donor_SIKI_2_2	910	898	684	89	125	0	0	0	0	0	0	0	0.99	0.75	0.1	0.14	0	0	0	0	0	0	0
LbCas12a_ISce1_donor_SIKI_3_2	989	827	698	39	90	0	0	0	0	0	0	0	0.84	0.71	0.04	0.09	0	0	0	0	0	0	0
LbCas12a_mod_donor_SIKI_1_4	857	773	527	67	179	16	6	22	0	1	0	2	0.9	0.61	0.08	0.21	0.02	0.01	0.03	0	0	0	0
LbCas12a_mod_donor_SIKI_2_4	1031	982	781	34	167	12	4	16	0	3	11	12	0.95	0.76	0.03	0.16	0.01	0	0.02	0	0	0.01	0.01
LbCas12a_mod_donor_SIKI_3_4	1400	1181	801	77	303	13	0	13	0	2	2	2	0.84	0.57	0.06	0.22	0.01	0	0.01	0	0	0	0
LbCas12a_no_donor_SIKI_1_1	941	910	749	19	142	0	0	0	0	0	0	0	0.97	0.8	0.02	0.15	0	0	0	0	0	0	0
LbCas12a_no_donor_SIKI_2_1	992	976	812	111	53	0	0	0	0	0	0	0	0.98	0.82	0.11	0.05	0	0	0	0	0	0	0
LbCas12a_no_donor_SIKI_3_1	1115	685	526	4	155	0	0	0	0	0	0	0	0.61	0.47	0	0.14	0	0	0	0	0	0	0
LbCas12a_unigRNA_donor_SIKI_1_3	1072	924	816	8	100	27	0	27	0	0	0	27	0.86	0.76	0.01	0.09	0.03	0	0.03	0	0	0	0.03
LbCas12a_unigRNA_donor_SIKI_2_3	1020	1005	812	64	129	0	0	0	0	0	0	0	0.99	0.8	0.06	0.13	0	0	0	0	0	0	0
LbCas12a_unigRNA_donor_SIKI_3_3	1021	769	533	63	173	0	0	0	0	0	0	0	0.75	0.52	0.06	0.17	0	0	0	0	0	0	0
uninjected	1615	0	0	0	0	0	0	0	0	0	0	0	0	0	0	0	0	0	0	0	0	0	0
