# Supplementary material for: Identifying optimal conditions for precise knock-in of exogenous DNA into the zebrafish genome
Source: Development. 2025 Jun 19;152(12):dev204571. doi: 10.1242/dev.204571 (PMC12211562; doi:10.1242/dev.204571)
Supplement: Table S4. [file develop-152-204571-TableS4.xlsx]

## Sheet: cas9andcas12comparison
			Cas9		Cas12a
			total count	proportion	total count	proportion
		Total indels	24887		25023
		total insertions	10903	0.4381	8455	0.337889
		max insertion	684	4.01816e-05	789	0.031531
		min insertion	1	0.164142	1	0.155497
		insertions<10bp	9316	0.374332	7823	0.312632
		insertions>10bp	1466	0.0589063	592	0.0236582
		insertions >50bp	189	0.00759433	31	0.00123886
		insertions>100bp	79	0.00317435	22	0.000879191
		insertions >1000bp	0	0	0	0
		total deletions	13984	0.5619	16568	0.662111
		max deletion	-1380	8.03632e-05	-1352	3.99632e-05
		min deletion	-1	0.122554	-1	0.124246
		deletions<=10bp	11205	0.450235	10419	0.416377
		deletions>10bp	2779	0.111665	5149	0.205771
		deletions >50bp	996	0.0400209	438	0.0175039
		deletions >100bp	826	0.03319	377	0.0150661
		deletions >1000bp	76	0.0030538	41	0.00163849
		indel>50	1185	0.0476152	469	0.0187428

## Sheet: cas9rawNumbers
indelSizes	insertion sizes	deletion sizes
-1	2	-1
2	3	-1		total indels	24887
3	2	-1211		total insertions	10903	0.4381
-1	1	-1		max insertion	684	4.01816e-05
2	2	-1		min insertion	1	0.164142
1	2	-1		insertions<10bp	9316	0.374332
-1211	2	-1		insertions>10bp	1466	0.0589063
2	2	-1		insertions >50bp	189	0.00759433
2	2	-1		insertions>100bp	79	0.00317435
2	2	-6		insertions >1000bp	0	0
2	2	-744		total deletions	13984	0.5619
2	2	-722		max deletion	-1380	8.03632e-05
2	2	-722		min deletion	-1	0.122554
2	2	-722		deletions<=10bp	11205	0.450235
2	2	-722		deletions>10bp	2779	0.111665
2	2	-701		deletions >50bp	996	0.0400209
2	2	-680		deletions >100bp	826	0.03319
2	2	-668		deletions >1000bp	76	0.0030538
2	2	-624
2	2	-624
2	2	-624
2	2	-624
2	2	-624
2	2	-624
2	2	-624
2	2	-624
2	1	-624
2	1	-624
2	1	-624
-1	1	-624
1	2	-624
-1	1	-624
1	1	-624
-1	1	-624
1	1	-2
-1	1	-2
1	1	-2
2	1	-2
1	1	-2
-1	1	-2
1	1	-2
-1	1	-2
1	1	-2
1	1	-2
1	1	-2
1	1	-2
1	1	-2
1	1	-2
1	1	-2
1	1	-2
1	1	-2
1	1	-2
1	1	-2
1	1	-2
1	1	-2
1	1	-2
1	1	-1
1	1	-1069
1	1	-1069
1	1	-478
1	15	-478
1	15	-4
1	15	-5
1	15	-546
1	15	-539
1	15	-372
1	15	-497
1	15	-1
1	15	-476
15	15	-476
15	15	-476
15	15	-476
15	15	-476
15	15	-449
15	15	-449
15	15	-449
15	15	-449
15	15	-481
15	15	-1318
15	15	-1318
15	15	-421
15	15	-421
15	1	-421
15	1	-392
15	1	-1
15	1	-3
15	1	-3
15	1	-3
15	1	-1
15	1	-1
15	1	-1
1	10	-1
-6	2	-7
-744	1	-7
-722	1	-7
-722	1	-6
-722	2	-6
-722	1	-6
1	1	-4
-701	1	-4
-680	11	-4
-668	1	-285
1	1	-283
1	1	-283
-624	1	-283
-624	37	-250
-624	1	-250
-624	28	-1
-624	3	-1
-624	3	-187
-624	21	-187
-624	21	-1
-624	1	-1
-624	1	-5
-624	1	-46
-624	1	-46
-624	1	-33
-624	3	-28
-624	4	-41
-624	3	-65
1	3	-28
-2	3	-45
-2	5	-26
-2	5	-26
-2	4	-26
-2	2	-1
-2	5	-26
-2	2	-26
-2	5	-39
-2	1	-22
-2	4	-22
-2	1	-22
-2	3	-22
-2	4	-22
-2	4	-22
-2	4	-22
-2	12	-22
-2	2	-22
-2	2	-22
-2	2	-22
-2	3	-22
-2	1	-2
-2	7	-22
-1	6	-22
-1069	1	-27
-1069	7	-23
-478	1	-23
-478	4	-23
-4	2	-23
-5	2	-1
-546	2	-1
-539	180	-23
1	180	-23
1	7	-23
-372	157	-3
1	2	-2
-497	6	-18
-1	2	-3
-476	55	-12
-476	4	-2
-476	18	-3
-476	8	-2
-476	4	-2
-449	9	-17
-449	1	-21
-449	1	-19
-449	2	-14
-481	4	-14
-1318	4	-14
-1318	115	-14
-421	3	-14
-421	8	-14
-421	10	-18
-392	4	-14
1	9	-17
10	2	-17
-1	2	-358
2	2	-358
-3	1	-16
-3	1	-15
-3	4	-15
-1	4	-17
-1	2	-15
-1	2	-15
-1	1	-14
-7	8	-14
-7	1	-15
-7	12	-14
-6	4	-14
-6	9	-14
-6	12	-1
-4	8	-12
-4	8	-1
-4	4	-15
-285	1	-15
-283	2	-30
-283	2	-15
-283	3	-15
-250	8	-15
-250	4	-15
1	9	-15
-1	15	-15
1	17	-15
1	3	-15
-1	204	-15
2	6	-15
1	17	-15
1	3	-15
1	2	-15
11	7	-15
1	3	-15
1	2	-30
-187	33	-15
-187	7	-15
1	2	-15
1	33	-15
37	2	-15
-1	209	-30
1	7	-30
28	3	-15
-1	2	-15
-5	4	-15
-46	4	-1
-46	2	-15
-33	2	-13
-28	2	-3
-41	3	-11
-65	3	-1
-28	2	-5
-45	7	-5
-26	19	-2
-26	7	-26
-26	32	-41
-1	2	-10
-26	2	-3
-26	6	-10
-39	2	-16
-22	2	-41
-22	7	-3
-22	5	-2
-22	2	-1
-22	3	-3
-22	6	-5
-22	2	-16
-22	7	-5
-22	3	-33
-22	3	-673
-22	7	-33
-22	2	-76
-2	4	-66
-22	4	-66
-22	2	-66
-27	3	-76
-23	2	-11
-23	2	-76
-23	2	-11
-23	2	-66
-1	6	-7
-1	2	-66
-23	14	-23
-23	3	-431
-23	5	-10
-3	7	-10
-2	33	-10
-18	4	-10
-3	2	-12
-12	2	-50
-2	33	-6
-3	7	-15
-2	4	-10
-2	4	-6
-17	3	-2
-21	7	-50
-19	2	-2
-14	15	-12
-14	2	-242
-14	2	-8
-14	2	-12
-14	6	-12
-14	15	-4
-18	2	-12
-14	8	-12
-17	2	-242
-17	15	-8
-358	2	-12
-358	5	-12
-16	33	-5
-15	2	-5
-15	8	-1
-17	5	-8
-15	2	-242
-15	5	-12
-14	3	-2
-14	2	-9
-15	2	-12
-14	4	-12
-14	3	-4
-14	2	-12
-1	2	-8
-12	4	-663
3	2	-4
-1	2	-4
3	2	-5
-15	2	-5
-15	7	-35
-30	2	-4
-15	2	-4
-15	6	-1
-15	4	-4
-15	5	-35
-15	2	-4
-15	4	-12
-15	6	-12
-15	5	-7
-15	2	-4
-15	33	-12
-15	3	-12
-15	3	-12
-15	1	-8
-15	3	-3
-15	4	-272
-30	1	-3
-15	1	-3
21	6	-3
21	1	-3
-15	4	-3
-15	1	-3
-15	4	-10
-15	1	-10
-30	1	-9
-30	1	-10
-15	1	-10
-15	4	-9
-15	4	-10
-1	141	-460
-15	4	-10
-13	1	-10
-3	4	-10
-11	4	-1
-1	1	-1
-5	1	-10
-5	4	-7
-2	7	-10
-26	3	-7
-41	7	-9
-10	85	-9
-3	11	-10
-10	61	-9
-16	61	-9
-41	1	-10
-3	1	-10
-2	3	-10
-1	61	-150
-3	61	-10
-5	61	-9
-16	3	-9
-5	3	-10
-33	61	-10
-673	3	-10
-33	3	-9
1	61	-9
-76	1	-1
1	1	-10
-66	1	-10
-66	4	-9
-66	4	-9
-76	4	-10
-11	4	-5
1	4	-10
-76	4	-10
-11	4	-460
1	1	-7
-66	1	-10
-7	1	-9
-66	1	-7
1	1	-1
-23	13	-10
3	13	-10
-431	2	-10
-10	1	-10
-10	1	-4
-10	6	-9
4	6	-10
-10	6	-4
-12	1	-1
3	1	-10
-50	1	-9
3	1	-10
-6	1	-9
-15	1	-10
-10	7	-9
-6	1	-10
-2	1	-9
3	1	-10
-50	1	-1
-2	1	-1
-12	1	-1
-242	1	-3
-8	2	-1
-12	2	-5
-12	2	-1
-4	2	-5
-12	2	-1
-12	2	-2
-242	2	-1
-8	2	-5
-12	2	-5
-12	2	-1
-5	2	-1
-5	2	-1
-1	2	-1
-8	2	-1
-242	2	-1
-12	2	-1
-2	2	-3
-9	2	-3
-12	2	-9
-12	2	-9
-4	2	-9
-12	2	-9
-8	1	-9
-663	4	-9
-4	1	-2
-4	1	-9
-5	1	-9
-5	1	-9
-35	1	-9
-4	1	-9
-4	1	-9
-1	1	-2
-4	1	-2
-35	1	-9
-4	1	-9
-12	2	-9
-12	2	-9
-7	2	-2
-4	2	-5
-12	2	-11
-12	2	-9
-12	2	-9
-8	2	-9
5	2	-9
-3	2	-9
-272	2	-9
5	2	-9
-3	2	-9
4	2	-9
-3	2	-9
2	2	-9
-3	2	-9
5	2	-2
-3	2	-5
2	2	-3
-3	2	-9
-3	2	-25
5	2	-9
-10	2	-2
-10	2	-4
-9	2	-4
-10	2	-2
1	2	-2
-10	2	-2
-9	2	-4
-10	2	-4
4	2	-1
-460	2	-4
-10	2	-4
1	1	-4
-10	1	-1
3	1	-4
-10	1	-4
-1	1	-4
-1	1	-4
-10	1	-4
-7	1	-5
-10	1	-4
-7	1	-2
-9	1	-4
-9	1	-2
-10	1	-2
-9	1	-4
-9	1	-4
-10	1	-2
4	1	-2
-10	1	-4
-10	3	-4
-150	1	-2
-10	1	-2
-9	1	-1
-9	1	-4
-10	1	-2
-10	1	-2
-10	1	-2
-9	1	-5
-9	1	-1
-1	1	-2
-10	1	-10
-10	1	-4
-9	1	-4
-9	1	-4
-10	1	-2
-5	1	-1
-10	1	-1
-10	1	-2
-460	1	-4
-7	1	-2
-10	1	-4
-9	1	-1
-7	1	-1
-1	1	-4
-10	1	-3
-10	1	-4
-10	1	-2
-10	1	-2
-4	1	-3
-9	1	-3
-10	1	-4
-4	1	-4
-1	1	-4
-10	1	-2
-9	1	-2
-10	15	-2
-9	15	-3
-10	15	-2
-9	15	-2
-10	15	-6
4	15	-29
4	15	-29
-9	15	-5
-10	15	-6
-1	15	-6
-1	15	-5
-1	15	-5
-3	15	-1
-1	15	-6
-5	15	-1
-1	15	-6
12	15	-2
-5	15	-1
-1	15	-1
-2	15	-2
-1	15	-5
2	15	-5
-5	15	-6
-5	15	-2
-1	15	-5
-1	15	-5
2	15	-13
2	15	-5
-1	15	-5
-1	15	-239
-1	15	-6
-1	15	-5
-1	15	-6
-3	15	-2
-3	1	-29
-9	3	-2
-9	1	-5
-9	1	-5
3	1	-2
-9	1	-2
-9	1	-2
-9	1	-1
-2	1	-2
1	1	-2
-9	2	-239
7	1	-1
6	1	-6
1	2	-6
-9	1	-6
-9	5	-2
-9	1	-5
-9	3	-2
-9	1	-2
-2	1	-2
7	1	-5
-2	1	-2
-9	1	-5
-9	1	-2
-9	1	-6
-9	3	-6
-2	148	-5
-5	1	-2
-11	1	-5
-9	1	-2
-9	1	-5
-9	1	-5
-9	1	-5
-9	1	-5
-9	23	-1
-9	23	-1
-9	18	-6
-9	18	-2
-9	36	-5
-9	2	-3
-9	2	-6
-2	2	-6
-5	142	-5
1	142	-2
-3	22	-3
-9	2	-2
-25	3	-2
-9	3	-2
-2	1	-2
-4	1	-2
-4	3	-2
-2	1	-5
-2	3	-5
4	3	-5
2	3	-5
2	3	-2
-2	3	-1
-4	3	-2
-4	3	-5
2	1	-2
-1	1	-1
-4	1	-5
-4	1	-2
-4	1	-5
-1	4	-2
-4	6	-3
-4	1	-4
-4	3	-1
-4	5	-42
-4	4	-42
-5	3	-16
-4	2	-1
-2	2	-1
-4	9	-85
-2	4	-85
-2	5	-1
-4	2	-4
-4	6	-2
-2	6	-9
-2	7	-3
-4	1	-16
-4	2	-4
180	87	-161
-2	87	-1
-2	3	-161
-1	7	-161
-4	1	-1
180	7	-1
-2	2	-161
7	2	-161
-2	1	-161
-2	19	-161
157	19	-2
-5	3	-2
-1	3	-2
2	1	-1
-2	1	-1
-10	41	-6
-4	3	-1
-4	3	-11
-4	1	-1
-2	6	-1
6	1	-2
-1	1	-1
-1	5	-362
-2	1	-1
-4	1	-511
-2	1	-511
-4	1	-511
-1	1	-511
-1	1	-511
-4	1	-511
-3	32	-511
-4	1	-1
-2	3	-1
-2	2	-1
-3	2	-163
2	9	-2
-3	1	-2
-4	5	-10
-4	2	-10
55	2	-5
-4	2	-5
4	5	-6
-2	9	-6
-2	2	-2
18	2	-2
8	2	-1
-2	2	-1
-3	5	-9
-2	9	-9
-2	1	-1
-6	6	-4
-29	5	-4
-29	35	-1
-5	2	-1
-6	9	-1
-6	2	-1
-5	1	-4
4	35	-4
-5	1	-6
9	2	-6
-1	1	-1
1	1	-1
-6	9	-1
-1	9	-1
1	9	-1
-6	3	-2
-2	9	-2
-1	19	-1
2	35	-1
4	1	-1
4	2	-1
115	8	-1
-1	9	-71
-2	1	-71
3	2	-1
-5	9	-1
8	2	-1
-5	2	-1
-6	1	-1
-2	9	-1
10	32	-1015
-5	35	-1015
4	1	-1
-5	1	-1
9	1	-1221
-13	2	-1
-5	9	-1
2	1	-1
-5	1	-1
2	2	-1
-239	2	-1
2	2	-1
-6	3	-1
-5	9	-1
1	9	-1
-6	1	-1
-2	9	-1
-29	1	-1
-2	9	-1
-5	2	-1
-5	9	-769
1	3	-1021
-2	1	-1
4	3	-1214
-2	3	-1214
-2	2	-1214
4	2	-2
2	2	-1
-1	2	-1
-2	2	-1
-2	3	-493
-239	3	-493
2	2	-1
-1	2	-624
1	2	-624
-6	5	-624
-6	2	-624
-6	2	-1
-2	2	-1
-5	5	-1
-2	2	-2
-2	19	-2
-2	4	-2
-5	2	-2
-2	19	-2
-5	5	-2
-2	11	-2
8	3	-2
-6	48	-2
1	2	-2
12	5	-2
4	8	-2
-6	9	-2
-5	15	-2
9	2	-2
-2	2	-2
-5	16	-2
12	3	-2
-2	4	-2
-5	2	-2
-5	20	-2
-5	20	-2
-5	2	-2
-1	15	-2
8	2	-2
-1	5	-2
-6	3	-2
-2	4	-2
-5	2	-2
8	2	-2
-3	2	-2
-6	2	-2
-6	5	-2
-5	2	-2
4	2	-1
-2	2	-1083
-3	4	-172
-2	2	-1
1	4	-562
-2	3	-564
-2	2	-1
-2	2	-2
2	15	-452
-2	4	-519
2	5	-1
3	2	-1
-2	5	-870
-5	5	-1
-5	2	-1380
8	2	-1
-5	2	-1
4	2	-1
9	3	-271
-5	47	-2
-2	2	-2
-1	24	-2
-2	2	-423
-5	2	-423
-2	2	-2
-1	2	-2
-5	2	-2
-2	24	-424
-5	2	-424
-2	11	-424
15	2	-420
17	2	-420
3	2	-420
204	12	-417
6	2	-374
17	4	-1
3	2	-752
2	7	-361
7	12	-339
3	319	-343
2	2	-343
33	6	-1
-3	34	-1
-4	2	-1
7	3	-1
-1	4	-297
2	2	-297
-42	2	-1
33	2	-297
2	2	-1
-42	22	-243
209	2	-1
7	4	-1
3	5	-1
2	2	-120
4	15	-120
4	9	-120
-16	5	-1
-1	3	-213
2	34	-73
2	3	-73
2	9	-73
3	2	-136
3	15	-136
2	2	-4
7	14	-4
19	9	-4
7	2	-1016
32	20	-1016
2	2	-2
2	34	-2
6	2	-2
2	4	-2
2	4	-2
7	3	-2
5	2	-78
2	12	-78
3	3	-65
6	4	-65
2	4	-2
-1	5	-2
7	3	-2
3	19	-62
3	48	-59
7	9	-54
-85	2	-229
2	2	-229
4	2	-229
4	2	-99
2	2	-50
3	2	-48
-85	6	-48
2	6	-39
2	1	-31
-1	4	-31
2	4	-20
2	10	-45
6	4	-26
2	4	-26
14	1	-26
-4	14	-26
3	4	-384
5	4	-227
7	1	-26
33	1	-26
-2	1	-26
-9	3	-26
4	4	-26
2	4	-8
2	1	-25
-3	2	-8
33	5	-31
7	4	-3
4	4	-363
4	25	-22
3	1	-22
7	4	-22
2	7	-363
15	5	-22
2	1	-22
2	4	-22
-16	4	-22
2	8	-22
6	1	-22
15	4	-10
2	4	-22
8	14	-22
2	4	-22
15	8	-22
2	6	-22
5	1	-22
33	5	-22
2	4	-22
8	3	-22
5	1	-22
2	4	-22
5	1	-27
3	1	-27
2	47	-27
2	3	-2
4	2	-27
3	2	-27
-4	3	-28
2	1	-27
2	12	-27
4	92	-27
2	2	-27
2	47	-23
2	2	-7
2	3	-2
7	5	-3
2	13	-2
2	1	-2
6	212	-20
4	1	-3
5	2	-2
2	1	-18
4	10	-18
6	11	-18
5	1	-18
2	1	-18
33	3	-17
3	1	-17
3	3	-18
1	5	-17
3	4	-7
4	3	-15
1	3	-2
1	4	-15
6	4	-17
1	3	-15
4	1	-15
1	7	-15
4	21	-2
1	1	-14
1	1	-14
1	2	-15
1	1	-15
4	1	-15
4	9	-15
141	2	-10
4	10	-14
1	1	-15
4	1	-15
4	2	-16
1	2	-16
1	1	-16
4	1	-11
7	1	-22
-161	1	-15
3	1	-22
-1	2	-15
7	1	-22
-161	1	-15
-161	12	-12
85	12	-12
-1	9	-15
-1	9	-15
-161	1	-15
11	1	-15
-161	1	-15
-161	1	-15
-161	1	-22
61	1	-22
61	1	-15
1	1	-15
1	1	-15
3	1	-22
61	1	-15
61	1	-4
61	1	-15
3	1	-15
3	2	-22
61	1	-12
-2	1	-15
3	1	-15
3	1	-15
-2	1	-22
-2	2	-15
61	1	-15
1	1	-15
-1	1	-12
-1	1	-15
-6	1	-12
-1	1	-22
1	1	-15
-11	1	-22
1	2	-15
4	2	-22
4	2	-15
4	2	-15
4	2	-15
4	2	-15
4	2	-22
4	2	-15
-1	2	-12
-1	2	-15
-2	2	-22
-1	2	-15
-362	2	-15
1	2	-5
1	2	-4
1	2	-97
-1	2	-4
1	2	-2
-511	2	-7
-511	2	-7
-511	2	-6
-511	2	-97
-511	2	-2
-511	2	-7
-511	2	-7
1	2	-2
13	2	-7
13	2	-97
2	2	-6
1	2	-7
1	2	-2
6	2	-7
6	2	-33
6	2	-296
1	2	-14
1	2	-14
1	1	-26
1	1	-296
1	1	-296
-1	1	-33
-1	2	-2
1	1	-6
-1	1	-10
-163	1	-10
-2	1	-10
-2	1	-11
-10	1	-6
-10	1	-11
7	1	-10
-5	1	-562
-5	1	-23
1	1	-11
-6	1	-10
-6	1	-6
-2	1	-8
-2	1	-6
-1	1	-10
-1	1	-10
-9	1	-6
-9	1	-10
-1	2	-6
-4	7	-10
-4	1	-10
-1	1	-12
-1	1	-11
1	1	-12
1	1	-11
-1	1	-1
-1	1	-11
-4	1	-12
-4	1	-12
-6	1	-4
-6	1	-8
1	1	-11
-1	1	-1
-1	1	-4
-1	1	-4
-1	1	-12
-1	1	-8
-2	1	-12
-2	1	-3
-1	1	-4
-1	1	-5
-1	1	-5
-1	9	-12
-1	1	-4
-71	1	-1
-71	1	-3
-1	1	-3
1	2	-1
1	1	-3
-1	1	-3
-1	1	-10
1	1	-4
2	1	-33
2	1	-3
2	1	-3
2	1	-3
2	1	-291
2	1	-4
2	1	-10
2	1	-1
2	589	-1
2	589	-10
2	1	-10
2	1	-9
2	1	-10
2	1	-5
2	3	-10
2	1	-5
2	1	-5
2	1	-9
2	1	-1
2	1	-4
2	1	-10
2	1	-11
1	1	-10
4	1	-5
1	1	-10
1	1	-9
1	1	-9
1	1	-10
1	2	-5
1	1	-10
-1	1	-9
1	6	-10
1	1	-1
1	1	-10
-1	1	-10
-1	1	-10
-1015	1	-1
-1015	1	-1
1	1	-1
1	1	-4
2	2	-10
2	1	-14
2	1	-1
2	1	-1
2	1	-1
2	1	-1
2	1	-1
2	1	-1
2	1	-1
2	1	-1
2	1	-144
2	1	-1
2	1	-1
2	1	-1
2	1	-1
2	1	-144
2	1	-1
2	1	-1
2	1	-14
2	1	-1
2	1	-1
2	1	-1
2	11	-14
2	1	-1
2	2	-1
2	1	-1
2	1	-1
2	1	-1
2	2	-5
2	1	-1
2	3	-1
2	1	-1
2	1	-30
2	207	-48
1	1	-1
-1	63	-1
-1	1	-1
1	29	-1
-1221	142	-1
1	142	-1
1	142	-1
1	142	-1
-1	16	-1
-1	16	-9
1	16	-9
1	24	-9
1	24	-5
-1	49	-9
-1	2	-9
1	2	-9
-1	1	-9
1	1	-9
1	1	-9
1	1	-9
1	1	-5
-1	3	-9
1	3	-9
1	6	-9
1	6	-9
-1	2	-8
-1	3	-5
-1	3	-9
1	2	-9
-1	5	-9
1	2	-4
3	2	-5
1	1	-3
1	4	-2
1	3	-9
1	4	-5
1	19	-162
1	1	-9
1	12	-2
1	1	-9
1	10	-2
1	1	-2
1	2	-4
1	1	-2
1	2	-2
1	8	-2
1	1	-2
1	6	-17
1	6	-4
1	2	-17
1	1	-4
1	5	-1
1	2	-4
1	5	-1
1	1	-2
1	1	-2
1	1	-4
1	1	-1
1	4	-2
1	2	-2
1	1	-4
1	1	-2
1	2	-2
1	3	-4
1	3	-2
1	2	-1
1	9	-4
-1	3	-1
-1	4	-1
-1	2	-4
15	4	-11
15	9	-11
15	2	-2
15	4	-4
15	2	-2
15	9	-2
15	4	-11
15	2	-4
15	1	-2
15	2	-2
15	4	-1
15	2	-4
15	2	-1
15	4	-2
15	1	-2
15	1	-4
15	1	-50
15	2	-4
15	2	-1
15	32	-2
15	8	-1
15	7	-4
15	2	-1
15	2	-50
15	8	-1
15	10	-4
15	3	-1
15	5	-11
15	4	-1
15	4	-2
15	5	-17
15	2	-4
15	4	-4
15	2	-3
-1	10	-1
-1	3	-4
1	5	-4
-769	28	-4
3	5	-4
-1021	2	-4
1	8	-11
-1	5	-2
1	4	-4
-1214	5	-1
-1214	6	-2
-1214	4	-2
1	4	-3
-2	3	-4
-1	7	-2
1	7	-2
-1	5	-3
-1	2	-2
-493	5	-1
-493	6	-2
-1	7	-17
-624	2	-2
-624	5	-2
-624	93	-1
-624	2	-3
1	4	-11
1	2	-2
1	26	-4
-1	2	-1
-1	10	-11
-1	8	-2
-2	2	-4
-2	2	-7
-2	2	-4
-2	7	-4
-2	2	-1
-2	2	-1
-2	3	-2
-2	8	-4
-2	5	-1
-2	5	-2
-2	12	-2
-2	6	-2
-2	5	-2
-2	8	-1
-2	8	-2
-2	2	-5
-2	93	-1
-2	2	-5
-2	2	-5
-2	93	-1
-2	10	-2
-2	1	-5
-2	4	-5
-2	4	-2
-2	4	-5
-2	4	-3
-2	4	-2
-2	4	-2
-2	4	-2
-2	4	-5
-2	4	-2
-2	1	-5
-2	49	-5
-2	4	-2
-1	1	-5
-1083	49	-1
-172	3	-6
-1	1	-2
-562	4	-2
-564	1	-5
1	4	-5
-1	1	-6
-2	1	-2
-452	2	-5
-519	1	-5
-1	2	-2
2	2	-1
-1	2	-1
-870	5	-2
1	1	-5
-1	2	-2
1	6	-2
-1380	4	-2
2	6	-1
-1	6	-5
-1	6	-2
-1	4	-5
-271	1	-5
1	1	-2
-2	1	-2
-2	1	-5
-2	33	-1
-423	2	-2
-423	5	-1
-2	1	-1
-2	1	-5
-2	1	-2
-424	5	-1
-424	3	-2
-424	1	-2
5	1	-5
1	1	-2
3	1	-2
1	1	-5
-420	1	-5
-420	1	-5
-420	1	-1
-417	113	-2
-374	113	-1
-1	1	-5
-752	1	-2
-361	1	-2
-339	1	-5
-343	5	-1
-343	1	-2
-1	1	-1
-1	1	-1
-1	1	-6
-1	1	-2
-297	2	-2
-297	2	-278
-1	1	-5
-297	1	-5
-1	2	-5
1	1	-6
1	2	-5
-243	3	-5
1	1	-2
1	1	-5
1	1	-5
-1	1	-2
-1	1	-1
-1	1	-5
-120	1	-2
-120	1	-5
-120	1	-5
-1	1	-2
-213	2	-2
1	3	-1
3	1	-2
148	1	-5
-73	1	-3
-73	1	-5
-73	1	-5
-136	1	-5
-136	1	-3
1	1	-2
1	1	-5
-4	1	-1
-4	2	-1
-4	1	-1
-1016	1	-5
-1016	1	-1
-2	1	-1
-2	1	-5
-2	1	-5
1	1	-2
1	1	-2
1	1	-5
1	1	-2
1	1	-2
23	1	-5
23	1	-5
-2	6	-5
-2	1	-2
-2	1	-5
-78	1	-2
18	1	-2
18	1	-6
-78	1	-1
36	3	-2
-65	2	-1
-65	1	-5
2	1	-2
2	1	-2
2	1	-5
-2	1	-5
-2	1	-3
-2	1	-1
-62	2	-5
-59	1	-2
-54	1	-5
-229	1	-5
-229	1	-1
-229	1	-1
-99	1	-2
-50	1	-5
-48	1	-1
-48	1	-5
-39	1	-2
-31	1	-5
142	1	-5
142	509	-12
22	1	-5
-31	1	-2
-20	1	-2
-45	1	-2
-26	1	-1
-26	1	-2
-26	1	-5
-26	1	-5
-384	1	-5
-227	1	-5
-26	1	-5
-26	1	-2
-26	1	-5
-26	1	-5
-26	2	-1
-8	1	-1
-25	1	-1
-8	1	-5
-31	1	-5
-3	156	-2
-363	156	-1
-22	2	-2
-22	2	-1
-22	1	-5
-363	1	-2
-22	73	-1
-22	73	-5
-22	73	-5
-22	73	-5
-22	73	-2
-22	1	-5
-10	31	-2
-22	16	-2
-22	1	-2
-22	15	-3
-22	15	-2
-22	9	-2
-22	3	-1
-22	2	-5
-22	2	-5
-22	6	-5
-22	10	-5
-22	4	-2
-27	7	-2
-27	1	-2
-27	1	-5
-2	1	-1
-27	3	-5
-27	1	-2
-28	1	-2
-27	1	-2
-27	33	-5
-27	4	-5
-27	1	-1
-23	3	-5
-7	8	-2
-2	3	-1
-3	5	-2
-2	4	-5
2	9	-2
-2	5	-2
-20	5	-5
-3	5	-1
-2	4	-1
-18	101	-2
-18	7	-1
-18	3	-2
-18	4	-2
-18	4	-2
-17	2	-1
-17	5	-3
-18	2	-5
-17	4	-1
3	4	-1
3	6	-5
1	4	-1
-7	4	-5
-15	2	-5
1	4	-1
3	2	-1
1	2	-1
3	1	-2
3	37	-5
-2	7	-2
-15	6	-2
-17	1	-5
-15	2	-1
-15	1	-1
-15	2	-1
-2	9	-4
-14	5	-1
-14	1	-4
-15	1	-2
-15	3	-4
-15	1	-1
-15	1	-1
-10	9	-2
-14	1	-28
-15	9	-1
-15	2	-4
-16	9	-27
-16	9	-4
-16	5	-35
-11	86	-4
-22	2	-4
-15	3	-4
-22	1	-358
-15	2	-28
-22	30	-4
-15	2	-4
-12	4	-4
-12	1	-4
-15	15	-38
-15	15	-2
-15	1	-1
-15	1	-1
-15	1	-2
-15	14	-2
-22	10	-3
-22	10	-3
-15	15	-8
-15	4	-8
-15	6	-1
-22	2	-1
-15	2	-1
-4	1	-1
-15	2	-1
-15	8	-2
-22	15	-2
-12	6	-282
-15	1	-1
-15	15	-282
-15	15	-1
-22	6	-2
-15	3	-21
-15	15	-1
-15	26	-1
-12	14	-15
-15	1	-27
-12	15	-2
-22	14	-3
-15	53	-1
-22	15	-27
-15	4	-1
-22	1	-4
-15	53	-4
-15	1	-4
-15	53	-1
-15	1	-1
-22	15	-16
-15	21	-4
-12	15	-16
-15	15	-4
-22	4	-16
-15	6	-1
-15	1	-3
-5	1	-3
-4	4	-3
-97	576	-5
-4	1	-5
-2	14	-2
3	1	-532
3	15	-1
-7	53	-1
-7	14	-3
-6	576	-3
-97	1	-3
-2	11	-5
-7	4	-2
3	30	-2
-7	4	-408
-2	3	-1
-7	4	-1
-97	4	-1
3	21	-1
-6	4	-1
-7	4	-71
-2	4	-18
-7	76	-71
3	4	-18
-33	2	-71
-296	2	-110
1	4	-1
-14	21	-1
1	9	-1
-14	4	-346
-26	2	-2
-296	25	-1
1	4	-1
1	16	-1
-296	23	-1
-33	4	-1
-2	11	-1
1	29	-1
-6	11	-1
-10	9	-3
-10	4	-1
-10	4	-1
-11	16	-1
-6	2	-1
-11	3	-1
-10	8	-1
-562	4	-1
-23	3	-1
-11	2	-1
-10	8	-1
-6	18	-1
-8	4	-1
-6	3	-1
-10	2	-1
-10	9	-1
4	44	-1
-6	12	-1
-10	11	-1
-6	2	-1
-10	8	-1
6	12	-2
-10	16	-1
-12	4	-1
-11	18	-1
-12	4	-1
-11	4	-1
-1	4	-1
-11	29	-1
-12	2	-1
-12	2	-1
-4	17	-2
-8	17	-1
1	9	-1
-11	2	-1
-1	9	-1
-4	3	-1
-4	4	-1
-12	8	-1
-8	4	-1
-12	16	-1
-3	3	-2
3	4	-1
-4	44	-1
-5	4	-1
-5	16	-1
-12	3	-1
-4	3	-1
-1	4	-1
-3	1	-1
-3	3	-2
5	4	-2
4	3	-2
3	3	-1
-1	1	-638
-3	3	-638
2	3	-638
2	4	-581
9	8	-1
-3	3	-1
-10	1	-1
-4	3	-1
4	4	-1
5	3	-1
-33	4	-1
-3	4	-1
-3	1	-439
2	4	-439
-3	1	-439
-291	3	-1
-4	8	-1
-10	8	-1
-1	1	-376
-1	4	-1
-10	7	-4
-10	4	-342
-9	4	-1
-10	3	-1
-5	2	-1
-10	1	-1
-5	1	-298
-5	8	-298
-9	1	-1
6	1	-1
-1	8	-221
-4	12	-221
-10	7	-394
-11	4	-394
-10	1	-193
-5	3	-1
-10	8	-1
-9	7	-1
-9	1	-1
-10	3	-1
6	1	-47
-5	1	-47
-10	1	-47
-9	1	-49
-10	1	-6
-1	6	-6
-10	2	-36
-10	1	-36
-10	1	-35
-1	1	-36
-1	2	-36
-1	1	-31
-4	10	-34
-10	6	-1
-14	2	-26
-1	3	-26
-1	1	-25
-1	1	-22
7	1	-22
-1	1	-22
1	6	-22
-1	1	-25
-1	1	-2
-1	1	-2
-1	440	-5
2	24	-4
-144	1	-5
-1	4	-18
-1	1	-17
87	1	-17
87	1	-17
-1	1	-12
-1	1	-12
-144	5	-64
3	7	-12
7	5	-64
-1	5	-12
-1	13	-16
-14	1	-12
-1	11	-15
-1	1	-15
-1	1	-15
-14	1	-15
-1	1	-15
-1	3	-22
-1	18	-65
-1	18	-15
-1	4	-15
-5	1	-1
-1	9	-11
-1	9	-1
-1	1	-1
-30	4	-107
-48	2	-22
1	5	-15
-1	1	-15
-1	1	-12
-1	1	-12
-1	1	-12
-1	1	-22
-1	1	-15
7	1	-12
-1	7	-15
2	1	-41
2	2	-3
-1	1	-41
-1	1	-2
1	1	-3
-9	1	-2
-9	1	-6
19	1	-2
-9	1	-1
19	1	-3
3	1	-2
3	2	-9
1	6	-26
1	6	-26
-5	6	-6
-9	6	-6
41	6	-10
-9	6	-8
-9	6	-10
-9	6	-8
-9	6	-10
3	6	-10
-9	6	-10
-9	6	-8
3	6	-8
-5	6	-32
-9	6	-3
1	6	-2
6	6	-7
1	6	-8
1	6	-12
-9	6	-12
5	6	-2
-9	6	-2
-9	6	-4
1	6	-12
-8	6	-2
-5	6	-7
-9	6	-12
-9	6	-2
-9	6	-12
-4	6	-4
1	6	-12
-5	6	-7
-3	6	-1
1	6	-1
-2	6	-5
-9	6	-3
1	6	-10
1	6	-3
1	6	-3
-5	6	-3
1	6	-10
-162	6	-9
-9	6	-4
32	6	-435
1	6	-10
-2	6	-10
-9	6	-10
3	6	-4
-2	6	-10
-2	6	-10
-4	6	-10
-2	6	-10
-2	6	-10
2	6	-10
-2	6	-10
-2	6	-10
-17	6	-10
-4	6	-10
-17	6	-9
-4	6	-9
-1	6	-10
2	6	-4
-4	6	-9
-1	3	-10
-2	1	-9
-2	4	-9
-4	1	-10
-1	1	-894
-2	2	-894
-2	1	-894
-4	1	-894
9	1	-1
-2	1	-2
-2	3	-199
-4	4	-1
-2	1	-1
-1	1	-1
-4	2	-2
-1	1	-2
-1	1	-199
1	1	-1
5	1	-1
-4	1	-2
-11	1	-1
-11	1	-5
2	1	-1
-2	1	-2
-4	1	-199
-2	1	-1
-2	1	-2
-11	1	-1
2	1	-1
-4	1	-2
2	1	-2
-2	1	-1
-2	1	-2
-1	1	-2
-4	1	-2
-1	1	-9
-2	12	-9
-2	2	-9
-4	365	-9
5	1	-3
-50	1	-9
-4	1	-9
-1	1	-9
-2	1	-9
-1	1	-9
-4	1	-9
-1	1	-9
-50	1	-9
-1	1	-9
-4	1	-9
-1	2	-9
-11	1	-9
-1	1	-9
9	1	-9
-2	9	-9
-17	1	-9
2	3	-9
-4	1	-4
-4	1	-3
-3	1	-4
-1	1	-1
-4	1	-4
2	1	-4
2	1	-2
-4	1	-4
-4	1	-19
-4	1	-4
-4	1	-11
-11	5	-2
-2	1	-4
-4	1	-4
2	1	-4
-1	1	-4
-2	1	-193
-2	1	-19
5	1	-4
-3	1	-2
-4	2	-11
-2	1	-11
-2	1	-4
-3	1	-2
-2	1	-4
-1	1	-4
-2	1	-4
9	1	-2
-17	2	-2
-2	1	-2
1	1	-4
[truncated: 22,888 more rows]

## Sheet: Cas12aRawNumbers
indels	insertions	deletions
1	1	-1
-1	1	-1
-1	2	-1
1	2	-1			total indels	25023
-1	2	-2			total insertions	8455	0.337889
2	2	-1			max insertion	789	0.031531
2	2	-1			min insertion	1	0.155497
2	2	-1			insertions<10bp	7823	0.312632
2	2	-1			insertions>10bp	592	0.0236582
2	2	-756			insertions >50bp	31	0.00123886
2	2	-1			insertions>100bp	22	0.000879191
2	2	-1			insertions >1000bp	0	0
2	2	-2			total deletions	16568	0.662111
2	2	-2			max deletion	-1352	3.99632e-05
2	2	-2			min deletion	-1	0.124246
2	1	-2			deletions<=10bp	10419	0.416377
2	1	-2			deletions>10bp	5149	0.205771
2	1	-2			deletions >50bp	438	0.0175039
1	1	-2			deletions >100bp	377	0.0150661
1	1	-2			deletions >1000bp	41	0.00163849
-1	1	-2
-2	1	-2
-1	1	-2
1	1	-2
-1	1	-2
-1	1	-2
-1	1	-510
1	1	-477
1	1	-1
1	1	-1
1	1	-1
1	1	-1
1	1	-1
1	15	-1
1	15	-1
1	15	-1
1	15	-1
1	15	-1
1	15	-1
1	15	-29
1	15	-22
1	15	-22
15	15	-7
15	15	-2
15	15	-2
15	15	-2
15	1	-5
15	3	-5
15	1	-2
15	1	-2
15	1	-2
15	1	-5
15	1	-2
15	3	-2
15	1	-2
-756	1	-5
1	1	-2
3	1	-16
1	1	-2
-1	5	-18
-1	2	-15
1	2	-11
-2	2	-15
-2	2	-11
-2	2	-15
-2	2	-15
-2	2	-15
-2	2	-15
-2	2	-15
-2	2	-15
-2	2	-11
-2	2	-11
-2	2	-15
-2	2	-11
-2	5	-10
-2	8	-12
1	8	-14
-510	21	-13
-477	2	-13
-1	1	-13
-1	1	-13
1	3	-13
1	1	-13
3	6	-13
-1	2	-13
-1	1	-13
-1	3	-13
1	2	-13
-1	5	-13
-1	8	-13
-1	5	-13
1	2	-13
-1	5	-13
1	8	-13
1	4	-13
-1	1	-13
-1	9	-13
-29	5	-13
1	5	-13
-22	4	-13
-22	5	-13
-7	2	-13
-2	9	-13
-2	1	-13
-2	4	-13
-5	5	-12
-5	4	-12
-2	2	-12
-2	5	-12
-2	4	-12
-5	5	-12
-2	5	-12
-2	10	-12
-2	5	-12
-5	4	-12
-2	1	-12
5	1	-12
2	4	-12
-16	4	-12
2	12	-12
2	5	-12
2	1	-12
2	1	-3
2	1	-12
-2	2	-12
-18	1	-12
2	3	-12
2	1	-12
2	1	-12
2	2	-12
2	1	-12
-15	2	-12
2	1	-12
2	1	-12
2	1	-12
-11	1	-12
-15	1	-12
-11	1	-12
-15	2	-12
-15	1	-12
-15	9	-12
-15	7	-12
-15	1	-12
-15	1	-12
-11	1	-12
-11	2	-12
-15	1	-12
-11	2	-12
-10	1	-12
-12	1	-12
-14	3	-12
-13	3	-12
-13	3	-12
-13	5	-12
-13	6	-12
-13	7	-12
-13	3	-12
-13	3	-12
-13	3	-12
-13	3	-12
-13	1	-12
-13	2	-12
-13	2	-10
-13	12	-12
-13	3	-12
-13	4	-12
-13	3	-12
-13	5	-12
-13	36	-12
-13	12	-12
-13	5	-12
-13	36	-12
-13	12	-12
-13	3	-12
-13	5	-12
-13	2	-12
-13	8	-12
-13	2	-12
-13	5	-12
-12	4	-12
-12	8	-12
-12	8	-12
-12	12	-12
-12	3	-12
-12	2	-12
-12	8	-12
-12	2	-12
-12	3	-12
-12	8	-12
-12	3	-12
-12	5	-12
-12	4	-3
5	8	-12
-12	8	-12
-12	4	-12
-12	12	-12
-12	12	-12
-3	8	-12
-12	8	-12
-12	2	-12
-12	7	-12
-12	4	-12
-12	12	-12
-12	5	-12
-12	3	-12
-12	12	-12
-12	5	-12
-12	8	-12
-12	8	-12
-12	8	-12
-12	3	-12
-12	3	-12
-12	5	-12
-12	8	-12
-12	5	-12
-12	12	-12
-12	2	-12
-12	8	-12
-12	2	-12
-12	4	-12
-12	12	-12
-12	12	-12
-12	8	-12
-12	8	-12
-12	12	-12
-12	3	-12
-12	8	-12
-12	2	-12
-12	2	-12
-12	2	-12
-12	3	-12
-12	2	-12
-12	4	-12
-12	2	-12
-12	2	-12
-12	4	-12
-12	4	-12
-10	2	-12
-12	3	-12
-12	2	-12
-12	4	-3
-12	1	-12
-12	13	-12
-12	1	-12
-12	1	-12
-12	2	-12
-12	4	-12
-12	2	-12
-12	2	-12
-12	2	-12
-12	2	-12
-12	2	-12
-12	1	-12
-12	1	-12
-12	1	-12
-12	1	-12
-12	1	-12
-12	2	-12
-12	1	-12
-12	1	-12
-12	1	-12
-12	1	-12
-12	2	-12
-12	1	-12
-12	2	-12
-12	1	-12
-3	1	-12
-12	1	-12
-12	1	-12
-12	1	-12
-12	1	-12
-12	2	-12
-12	2	-12
-12	2	-12
-12	2	-12
-12	2	-12
8	2	-12
-12	2	-12
-12	2	-12
-12	2	-12
-12	2	-12
-12	2	-11
-12	2	-11
-12	2	-11
-12	2	-11
-12	1	-11
-12	1	-11
-12	1	-11
-12	1	-14
-12	1	-11
-12	1	-11
-12	1	-11
-12	1	-11
-12	1	-11
-12	1	-11
-12	1	-11
-12	1	-11
-12	1	-11
-12	1	-11
-12	1	-11
-12	1	-11
-12	1	-11
-12	4	-11
-12	1	-11
-12	1	-11
-12	1	-11
-12	1	-11
-12	2	-11
-12	1	-11
-12	1	-11
-12	1	-11
-12	1	-15
-12	1	-2
-12	2	-11
-12	1	-11
-12	1	-11
-3	1	-15
-12	1	-15
-12	2	-11
-12	5	-15
-12	1	-11
-12	1	-11
-12	1	-11
-12	1	-11
-12	1	-11
-12	1	-11
-12	1	-11
-12	1	-11
-12	1	-11
-12	1	-15
-12	1	-11
-12	1	-15
-12	5	-11
-12	1	-11
-12	1	-11
-12	1	-11
-12	1	-11
-12	3	-11
-12	1	-11
-12	1	-11
-12	1	-11
-12	1	-11
-12	1	-15
-12	1	-11
-12	1	-11
-12	1	-15
-12	1	-15
-12	1	-11
-12	1	-11
-12	1	-15
-12	1	-11
-12	1	-11
-12	1	-11
-12	1	-11
-12	1	-11
-12	1	-11
-12	1	-11
-11	2	-11
-11	2	-15
-11	1	-11
-11	1	-11
-11	1	-11
-11	1	-11
-11	1	-11
-14	1	-11
-11	1	-11
-11	1	-11
-11	1	-11
-11	1	-11
-11	1	-11
-11	1	-11
-11	10	-11
-11	1	-11
-11	1	-11
-11	2	-11
-11	2	-15
-11	1	-11
-11	2	-11
-11	1	-11
-11	1	-11
-11	1	-15
-11	1	-10
-11	1	-10
-11	1	-15
-11	1	-10
-11	1	-6
-11	1	-1
-15	1	-1
8	1	-1
-2	3	-10
-11	1	-17
-11	1	-6
-11	1	-6
-15	1	-10
-15	1	-10
21	1	-10
-11	1	-10
-15	2	-15
-11	1	-10
-11	1	-6
-11	2	-10
-11	1	-10
-11	1	-8
-11	1	-1
-11	1	-6
-11	1	-6
-11	1	-17
-15	1	-1
-11	1	-10
-15	1	-17
-11	1	-14
-11	1	-10
-11	2	-29
-11	1	-8
-11	1	-10
-11	1	-1
-11	1	-27
-11	1	-1
-11	2	-1
-11	1	-1
-15	1	-1
-11	1	-10
-11	1	-8
-15	1	-10
-15	1	-10
-11	1	-10
-11	1	-10
-15	1	-1
-11	1	-6
-11	1	-10
-11	1	-15
-11	1	-15
-11	1	-10
-11	1	-1
-11	1	-15
-11	1	-1
-15	1	-10
-11	1	-6
-11	1	-10
-11	2	-10
-11	1	-8
-11	2	-17
-11	1	-10
-11	3	-6
-11	1	-10
-11	1	-6
-11	1	-10
-11	1	-15
-11	1	-1
-11	1	-1
-11	1	-6
-11	1	-10
-11	1	-8
-15	1	-12
-11	11	-10
-11	11	-10
-11	1	-10
-11	1	-10
-15	1	-10
-10	1	-10
-10	1	-10
-15	1	-10
-10	1	-10
-6	1	-10
-1	1	-1
-1	3	-9
-1	2	-8
-10	4	-8
-17	2	-1
-6	2	-10
2	19	-10
-6	4	-1
-10	4	-10
-10	5	-9
-10	4	-10
-10	2	-1
-15	2	-10
-10	2	-1
-6	2	-12
1	2	-10
-10	2	-12
-10	2	-10
1	3	-9
-8	3	-10
-1	1	-10
3	7	-10
-6	1	-10
-6	1	-10
1	6	-21
-17	1	-12
-1	7	-10
6	1	-10
-10	7	-10
-17	7	-21
2	7	-10
-14	1	-12
-10	3	-10
-29	3	-9
-8	1	-12
-10	2	-10
-1	2	-10
-27	7	-10
-1	1	-10
-1	1	-9
-1	7	-10
-1	5	-10
-10	1	-10
-8	1	-12
-10	12	-10
-10	1	-1
-10	1	-11
-10	1	-9
-1	6	-9
-6	2	-9
-10	3	-10
-15	8	-10
-15	7	-10
-10	7	-10
-1	6	-10
-15	7	-10
-1	7	-10
-10	7	-10
-6	1	-12
-10	12	-8
-10	2	-10
-8	1	-10
1	1	-10
-17	1	-9
-10	1	-12
-6	8	-10
-10	2	-5
-6	1	-10
3	7	-9
-10	1	-10
-15	1	-10
-1	2	-12
-1	2	-9
-6	3	-10
-10	4	-40
-8	4	-9
-12	4	-10
2	4	-10
-10	3	-10
-10	3	-10
-10	1	-9
-10	2	-10
-10	1	-10
-10	5	-10
-10	3	-10
5	5	-10
-10	1	-1
-10	2	-10
-10	12	-9
8	4	-10
-1	1	-10
-9	8	-10
5	8	-10
-8	12	-10
-8	1	-10
-1	8	-1
2	9	-10
-10	1	-10
-10	12	-10
-1	4	-12
-10	9	-12
-9	8	-10
-10	1	-10
-1	8	-10
-10	8	-9
5	6	-9
8	2	-10
-1	11	-1
-12	2	-40
-10	3	-10
-12	2	-10
-10	2	-9
-9	4	-10
-10	4	-10
-10	2	-10
-10	1	-12
-10	11	-10
-10	4	-10
-21	2	-10
-12	1	-12
-10	1	-9
-10	1	-8
-10	2	-10
-21	2	-1
4	2	-9
-10	2	-8
-12	1	-9
-10	1	-1
-9	4	-10
-12	2	-10
1	4	-5
-10	1	-10
-10	2	-10
-10	4	-9
-10	5	-10
-9	2	-10
9	1	-1
-10	9	-8
-10	1	-10
-10	9	-10
-12	1	-12
-10	3	-10
5	9	-1
5	1	-10
-1	1	-8
-11	1	-9
4	2	-12
-9	9	-10
-9	1	-10
5	3	-10
-9	1	-12
-10	9	-1
-10	9	-10
-10	7	-10
2	5	-12
-10	5	-10
-10	5	-10
-10	12	-10
-10	12	-9
-10	12	-9
-12	7	-4
-8	5	-8
-10	7	-4
-10	5	-1
9	5	-1
1	5	-6
-10	12	-6
-9	5	-4
-12	5	-1
4	4	-4
-10	5	-1
-5	3	-2
-10	5	-8
-9	5	-4
5	7	-6
-10	5	-1
-10	6	-8
4	7	-8
-12	5	-4
-9	5	-4
-10	7	-4
-40	5	-8
2	11	-2
-9	12	-1
-10	7	-1
-10	12	-8
-10	5	-8
5	5	-2
-10	4	-4
-9	6	-8
-10	5	-6
-10	2	-1
-10	4	-4
-10	5	-1
-10	7	-4
-1	5	-1
-10	5	-4
-9	5	-1
-10	5	-4
-10	12	-8
-10	7	-1
-10	5	-4
4	12	-4
-10	2	-1
-10	2	-4
-1	5	-6
-10	4	-4
-10	12	-8
-10	5	-4
5	5	-8
-12	12	-4
-12	4	-2
-10	5	-4
-10	2	-8
-10	5	-8
-9	12	-4
-9	12	-1
-10	8	-12
-1	5	-1
-40	3	-4
5	2	-8
-10	4	-6
-10	1	-6
-9	4	-4
-10	4	-8
10	1	-8
-10	8	-1
-10	1	-1
-12	2	-1
-10	2	-26
-10	4	-4
-10	1	-2
-12	2	-7
-9	7	-5
-8	7	-3
-10	2	-4
-1	7	-8
5	7	-9
-9	2	-8
4	7	-3
-8	7	-5
-9	7	-5
-1	7	-9
-10	7	-1
-10	2	-3
-5	7	-2
-10	1	-10
-10	8	-1
-9	1	-8
1	1	-2
-10	1	-5
-10	1	-2
-1	1	-8
-8	1	-2
-10	10	-5
-10	10	-5
-12	1	-1
-10	3	-3
-1	1	-4
-10	1	-6
-8	1	-8
-9	1	-4
-12	1	-6
-10	1	-2
1	2	-1
-10	1	-2
4	1	-7
-10	2	-4
-12	1	-6
-1	1	-2
-10	1	-4
-10	5	-7
-12	1	-8
-10	2	-2
-10	2	-3
-10	1	-7
-9	1	-5
-9	1	-7
-4	1	-10
-8	1	-5
-4	1	-2
-1	1	-4
-1	1	-3
-6	1	-2
-6	6	-8
-4	1	-23
-1	1	-8
-4	2	-3
-1	1	-4
-2	1	-7
-8	1	-5
-4	1	-8
-6	1	-4
-1	1	-5
-8	1	-7
-8	3	-5
-4	1	-7
-4	1	-8
-4	1	-2
-8	1	-6
-2	1	-6
-1	1	-6
-1	1	-6
-8	2	-6
-8	1	-6
-2	1	-6
-4	2	-6
-8	1	-6
-6	2	-6
4	1	-6
-1	1	-3
-4	1	-2
12	1	-2
-1	1	-2
-4	1	-2
-1	1	-2
-4	1	-2
-1	1	-3
-4	1	-5
-8	2	-2
-1	1	-2
-4	1	-2
-4	1	-1
-1	1	-2
-4	3	-2
-6	1	-3
-4	1	-2
-8	1	-5
-4	1	-2
-8	1	-2
-4	2	-2
-2	1	-2
-4	1	-1
-8	1	-2
-8	1	-2
-4	1	-2
-1	1	-3
-12	1	-3
-1	1	-2
-4	1	-5
-8	1	-5
-6	1	-5
-6	2	-1
-4	1	-1
-8	1	-1
-8	5	-1
-1	2	-1
-1	2	-1
5	1	-1
-1	1	-1
-26	1	-1
-4	1	-1
-2	1	-1
-7	2	-1
-5	1	-25
-3	1	-3
-4	1	-3
-8	1	-14
-9	2	-3
-8	1	-2
-3	1	-2
-5	1	-2
-5	2	-2
-9	1	-2
-1	1	-2
-3	1	-2
-2	2	-2
1	1	-2
-10	1	-2
-1	3	-1
-8	4	-1
-2	16	-1
-5	1	-1
-2	1	-1
-8	1	-1
1	1	-1
1	1	-1
2	1	-1
-2	1	-1
1	1	-1
3	1	-1
-5	1	-1
-5	1	-1
-1	1	-1
-3	1	-1
-4	1	-1
-6	1	-1
1	1	-1
-8	1	-2
-4	1	-1
-6	1	-1
-2	1	-1
-1	1	-1
1	1	-1
-2	1	-1
2	1	-1
-7	1	-1
-4	1	-1
-6	2	-1
-2	1	-1
-4	1	-1
-7	1	-1
-8	1	-1
-2	1	-1
-3	1	-1
1	1	-1
-7	1	-1
2	1	-1
1	1	-1
-5	1	-1
1	1	-1192
-7	1	-1192
-10	1	-1192
-5	1	-1192
1	1	-1
-2	1	-1
-4	1	-1
-3	1	-1
-2	1	-1
-8	1	-1
1	1	-1
-23	1	-1
-8	1	-1
-3	1	-1
-4	1	-1
-7	1	-1
-5	2	-1
-8	1	-1
-4	1	-1
-5	1	-1
-7	110	-1
1	1	-1
1	1	-1
-5	1	-1
-7	1	-1
-8	1	-1
2	1	-1
1	1	-1
9	1	-1
7	1	-1
1	1	-1
-2	1	-1
1	2	-1
1	1	-1
2	1	-1
1	1	-1
-6	1	-1
-6	4	-1
-6	1	-1
-6	1	-1
-6	1	-1
-6	1	-1
2	2	-738
-6	1	-738
-6	2	-738
1	1	-738
-6	1	-738
-6	1	-738
-6	1	-738
1	1	-738
3	3	-738
3	3	-738
3	1	-738
5	1	-738
6	6	-738
7	6	-738
3	2	-738
3	4	-738
3	6	-738
-3	3	-738
3	3	-738
1	3	-738
-2	3	-738
-2	3	-738
-2	3	-738
-2	3	-738
-2	8	-738
-2	8	-738
2	4	-738
-3	3	-738
-5	3	-738
-2	3	-738
-2	3	-738
-2	5	-738
-1	1	-738
-2	5	-738
-2	8	-738
-3	8	-1
-2	1	-1
-5	8	-1
-2	8	-1
-2	1	-1
-2	5	-1
-2	15	-1
-1	1	-1
-2	8	-1
-2	8	-1
2	8	-1
-2	15	-1
-3	3	-591
-3	8	-591
-2	8	-591
12	8	-591
3	8	-591
4	8	-591
3	3	-591
5	4	-591
36	1	-591
12	8	-591
5	8	-591
36	1	-591
12	2	-591
3	2	-591
5	5	-591
2	1	-591
8	9	-591
2	2	-591
-5	5	-591
5	5	-591
4	2	-591
8	1	-591
8	2	-569
12	2	-1
3	2	-1
2	24	-1
8	2	-1011
2	4	-1011
3	9	-1011
8	24	-1
3	2	-1352
5	1	-1
4	8	-1
8	1	-1
8	2	-1
4	4	-1
12	4	-467
-5	5	-467
12	4	-1
8	6	-1
8	4	-1
2	3	-1
7	1	-1
4	6	-1
12	5	-1
5	4	-1
3	6	-1
12	6	-2
5	6	-1
-5	6	-1
8	1	-1
8	6	-1
8	6	-1
3	6	-1
3	2	-458
5	1	-1
8	8	-1
5	1	-1
12	8	-315
2	8	-1
8	3	-1
2	8	-1
4	8	-1
12	8	-1
12	8	-1
8	8	-1
8	8	-1
12	5	-1
3	12	-1
8	5	-1
2	6	-1
-1	12	-1
2	7	-1
2	6	-1
3	3	-1
2	6	-1
-1	4	-1
-1	12	-1
-1	4	-62
4	3	-62
-1	28	-62
2	2	-1
2	6	-1
-1	28	-2
-1	12	-1
4	6	-2
-1	3	-2
4	4	-1
-1	12	-22
2	2	-22
3	1	-22
-1	6	-22
-1	1	-22
2	3	-22
4	4	-22
-1	1	-22
1	4	-22
13	1	-22
1	7	-22
1	1	-22
-25	1	-22
-3	1	-22
2	2	-22
-3	7	-22
4	2	-22
2	2	-22
-14	1	-22
-3	1	-22
2	1	-22
2	1	-22
-2	1	-22
-2	1	-22
-2	1	-22
-2	1	-22
-2	1	-22
-2	57	-22
-2	57	-22
-2	1	-22
-2	1	-22
-2	1	-22
2	1	-22
2	1	-1
-1	1	-1
-1	1	-1
-1	1	-2
-1	1	-15
-1	1	-2
-1	1	-2
-1	1	-2
-1	2	-2
-1	1	-2
1	1	-4
-1	1	-2
-1	1	-3
-1	1	-2
1	1	-5
1	1	-2
1	1	-15
-1	1	-2
1	1	-16
-1	1	-16
2	1	-17
1	1	-17
-1	1	-3
-1	1	-16
-1	2	-3
1	1	-17
-1	1	-3
1	1	-4
1	2	-17
-1	1	-16
-2	1	-17
-1	1	-17
-1	1	-16
-1	1	-16
-1	1	-17
-1	1	-16
2	1	-17
1	1	-16
2	1	-16
1	4	-2
-1	1	-16
1	1	-15
1	1	-15
1	1	-6
1	1	-15
1	1	-15
2	1	-15
2	1	-15
2	1	-15
2	1	-15
2	1	-15
2	1	-15
2	1	-15
2	1	-15
2	1	-15
2	1	-15
2	1	-15
2	1	-6
2	1	-15
2	1	-5
-1	1	-14
1	1	-14
1	1	-14
-1	1	-14
1	10	-14
-1	1	-14
1	1	-14
1	1	-5
-1	1	-5
1	1	-14
-1	1	-5
-1	1	-14
1	1	-14
1	1	-5
1	1	-14
1	1	-13
1	1	-13
1	1	-13
1	1	-13
-1	11	-13
1	11	-13
1	11	-13
-1	11	-13
1	11	-13
1	11	-13
4	11	-13
1	11	-13
1	11	-13
-1	1	-13
1	7	-13
1	7	-13
-1	7	-13
2	7	-13
-1	7	-13
-1	7	-13
-1	7	-13
1	7	-13
-1	7	-13
-1	7	-13
-1192	7	-13
-1192	7	-13
-1192	7	-13
-1192	7	-13
1	7	-13
-1	7	-13
1	7	-13
1	7	-13
1	7	-13
-1	7	-13
2	7	-13
1	7	-13
-1	7	-13
-1	7	-13
1	7	-13
1	7	-13
1	7	-13
-1	9	-13
-1	9	-13
2	9	-13
5	9	-13
1	9	-13
1	9	-13
1	9	-13
1	9	-13
1	9	-13
1	9	-13
1	9	-13
1	9	-13
-1	9	-13
1	9	-13
-1	9	-13
1	9	-13
1	9	-13
1	9	-13
5	9	-13
1	9	-13
1	9	-13
-1	9	-13
-1	6	-13
-1	9	-13
1	9	-13
1	9	-13
3	9	-13
-1	9	-13
1	9	-13
-1	9	-13
1	9	-13
1	9	-13
1	9	-13
-1	2	-12
-1	1	-12
1	2	-12
1	6	-12
1	1	-12
1	1	-12
1	1	-12
1	2	-12
1	2	-12
-1	1	-12
1	1	-12
1	1	-12
1	1	-12
-1	1	-12
1	1	-12
1	2	-12
1	1	-12
1	1	-12
-1	1	-12
-1	1	-12
-1	1	-12
-1	1	-12
-1	1	-12
-1	1	-12
1	6	-12
2	1	-12
2	1	-12
1	1	-12
1	1	-12
1	1	-12
1	2	-12
-1	1	-12
1	2	-12
-1	2	-12
-1	1	-12
-1	1	-12
-1	1	-12
-1	1	-12
1	1	-12
-1	2	-12
-1	1	-12
-1	1	-12
-1	1	-12
-1	1	-12
-1	1	-12
1	1	-12
1	1	-12
-1	2	-12
-1	1	-12
1	1	-12
1	2	-12
-1	2	-12
1	2	-12
-738	1	-12
-738	1	-12
-738	1	-12
-738	1	-12
-738	2	-12
-738	5	-12
-738	1	-12
-738	2	-12
-738	1	-12
-738	2	-12
-738	2	-12
-738	1	-12
-738	2	-12
-738	1	-12
-738	1	-12
-738	5	-12
-738	1	-12
-738	2	-12
-738	1	-12
-738	1	-12
-738	1	-12
-738	2	-12
-738	1	-12
-738	1	-12
-738	2	-12
-738	1	-12
-738	1	-12
-738	1	-12
-738	1	-12
-738	2	-12
-738	2	-12
-738	1	-12
-738	1	-12
-738	2	-12
-738	1	-12
-1	2	-12
-1	1	-12
-1	1	-12
1	1	-12
10	2	-12
1	1	-12
1	2	-12
-1	2	-12
-1	1	-12
2	1	-12
2	2	-12
-1	1	-12
1	1	-12
2	2	-12
1	1	-12
1	1	-12
1	1	-12
-1	2	-12
1	2	-12
-1	1	-12
1	6	-12
-1	1	-12
1	1	-12
1	1	-12
1	6	-12
1	2	-12
1	3	-12
-1	2	-12
-1	2	-12
-1	2	-12
1	2	-12
3	2	-12
1	2	-12
-591	4	-12
-591	2	-12
-591	3	-12
-591	2	-12
-591	2	-12
-591	1	-12
-591	2	-12
-591	2	-12
-591	2	-12
-591	1	-12
-591	2	-12
-591	8	-12
-591	1	-12
-591	1	-12
-591	1	-12
-591	2	-12
-591	1	-12
-591	2	-12
-591	9	-12
-591	2	-12
-591	9	-12
-591	2	-12
1	1	-12
1	8	-12
1	2	-12
1	2	-12
1	2	-12
-569	1	-12
-1	2	-12
1	2	-12
2	1	-12
1	18	-12
-1	2	-12
-1	2	-12
1	2	-12
-1011	1	-12
-1011	2	-12
-1011	2	-12
-1	2	-12
2	1	-12
1	2	-12
-1352	2	-12
-1	1	-12
-1	2	-12
1	1	-12
1	1	-12
-1	1	-12
1	2	-12
1	2	-12
1	2	-12
1	2	-12
-1	1	-12
-1	2	-12
1	2	-12
1	2	-12
1	1	-12
-467	1	-3
-467	2	-12
-1	2	-12
-1	2	-12
-1	1	-12
-1	2	-12
-1	2	-12
-1	2	-12
-1	1	-12
1	1	-3
-1	2	-12
2	1	-12
1	1	-12
1	2	-12
-1	1	-12
1	2	-12
1	2	-12
1	2	-12
-2	2	-12
2	2	-12
-1	2	-12
-1	2	-12
1	1	-12
-1	2	-12
-1	2	-12
1	2	-12
-1	1	-12
1	2	-12
-1	1	-12
1	2	-12
-458	2	-12
-1	2	-12
-1	2	-12
-1	5	-12
-315	5	-12
1	8	-12
1	5	-12
-1	8	-12
1	5	-12
1	8	-12
1	5	-12
1	8	-12
1	1	-12
-1	5	-12
-1	5	-12
-1	1	-12
-1	5	-12
1	1	-12
1	1	-12
1	5	-12
1	1	-12
-1	8	-3
1	5	-12
-1	5	-12
1	5	-12
-1	5	-12
-1	5	-12
1	5	-12
1	5	-12
-1	5	-12
-1	1	-12
-1	8	-12
1	5	-12
2	1	-12
1	1	-12
2	5	-12
1	5	-12
-1	5	-12
-1	5	-12
3	5	-12
-1	5	-12
1	1	-12
-1	5	-12
1	2	-12
-1	1	-12
1	8	-12
1	5	-12
1	8	-12
1	5	-12
1	5	-12
1	1	-12
1	1	-12
1	1	-12
11	1	-12
11	1	-12
-1	1	-12
1	1	-12
-1	1	-12
1	1	-12
1	1	-12
1	1	-12
-62	1	-12
-62	1	-12
1	1	-12
-62	1	-12
1	1	-12
1	1	-12
-1	1	-12
-1	1	-12
-2	1	-12
-1	1	-12
-2	1	-12
1	1	-11
1	1	-11
-2	1	-11
-1	1	-11
3	1	-11
-22	1	-2
-22	1	-11
-22	1	-9
-22	1	-11
-22	1	-11
-22	1	-11
-22	1	-2
-22	1	-11
-22	1	-11
-22	1	-37
-22	1	-11
-22	4	-11
-22	4	-11
-22	4	-11
-22	4	-2
-22	4	-11
-22	4	-9
-22	4	-11
-22	4	-11
-22	4	-11
-22	4	-9
-22	4	-11
-22	4	-11
-22	4	-11
-22	4	-11
-22	4	-11
-22	4	-11
-22	4	-2
-22	1	-11
-22	15	-11
-22	3	-11
-22	3	-11
-22	3	-11
-1	2	-11
-1	1	-11
-1	3	-9
-2	2	-11
-15	2	-11
-2	2	-11
-2	3	-11
-2	3	-11
-2	1	-2
-2	2	-11
-4	1	-11
-2	3	-11
-3	15	-11
-2	2	-11
-5	2	-11
-2	2	-11
-15	3	-11
-2	2	-9
-16	2	-11
-16	1	-11
-17	1	-11
-17	2	-11
-3	1	-37
-16	2	-11
-3	3	-11
-17	1	-11
-3	2	-2
-4	1	-11
-17	1	-9
-16	1	-11
-17	1	-11
-17	1	-11
-16	2	-9
-16	1	-11
-17	1	-11
-16	2	-11
-17	1	-11
-16	1	-11
-16	1	-11
-2	1	-11
-16	1	-11
-15	1	-11
-15	1	-11
-6	1	-11
-15	1	-11
-15	1	-11
-15	1	-11
-15	2	-11
-15	1	-11
-15	1	-11
-15	1	-11
-15	2	-11
-15	1	-11
-15	1	-11
-15	1	-11
-15	1	-11
-15	1	-11
-6	1	-11
-15	1	-9
-5	1	-6
2	1	-6
-14	1	-10
-14	1	-10
-14	1	-10
-14	2	-6
-14	1	-6
-14	1	-10
-14	1	-6
4	1	-1
2	1	-10
2	1	-10
-5	6	-6
-5	6	-10
-14	6	-1
-5	6	-10
-14	1	-8
-14	1	-10
-5	1	-10
-14	1	-10
-13	1	-10
-13	6	-1
-13	2	-13
-13	1	-7
-13	3	-10
-13	1	-6
19	1	-10
-13	1	-1
-13	1	-14
-13	1	-6
-13	1	-10
-13	1	-15
-13	1	-14
-13	1	-10
-13	1	-10
-13	1	-168
-13	1	-10
-13	1	-10
-13	1	-10
-13	1	-10
-13	6	-10
-13	1	-10
-13	1	-14
-13	1	-22
-13	6	-10
-13	2	-16
-13	2	-10
-13	6	-10
-13	1	-168
-13	1	-10
-13	1	-6
-13	1	-16
-13	2	-6
-13	1	-10
-13	1	-10
-13	1	-10
-13	1	-10
-13	1	-10
-13	1	-10
-13	1	-10
-13	1	-10
-13	6	-16
-13	1	-10
-13	1	-168
-13	1	-6
-13	1	-6
-13	1	-6
-13	1	-10
-13	1	-14
-13	1	-8
-13	1	-1
-13	1	-3
-13	1	-168
-13	1	-10
-13	1	-10
-13	1	-10
-13	1	-10
-13	1	-8
-13	1	-10
-13	1	-1
-13	1	-1
-13	1	-14
-13	1	-10
-13	1	-1
-13	1	-10
-13	1	-10
-13	1	-10
-13	1	-8
-13	1	-10
-13	1	-10
-13	3	-6
-13	1	-6
-13	1	-1
-13	1	-10
-13	1	-6
-12	1	-10
-12	1	-1
-12	1	-10
-12	1	-10
-12	1	-22
-12	1	-16
-12	1	-10
-12	1	-10
-12	1	-1
-12	1	-10
-12	1	-10
-12	1	-6
-12	1	-1
-12	1	-10
-12	1	-1
-12	1	-10
-12	1	-1
-12	1	-1
-12	1	-10
-12	1	-10
-12	1	-10
-12	1	-6
-12	1	-3
-12	1	-22
-12	1	-10
-12	1	-6
-12	1	-6
-12	1	-10
-12	1	-10
-12	1	-168
-12	1	-6
-12	1	-10
-12	1	-10
-12	789	-10
-12	1	-10
-12	1	-1
-12	1	-10
-12	1	-1
-12	1	-10
-12	1	-10
-12	1	-10
-12	1	-10
-12	1	-1
-12	1	-10
-12	1	-10
-12	1	-10
-12	1	-10
-12	1	-10
-12	1	-12
-12	1	-12
-12	1	-10
-12	1	-10
-12	1	-9
-12	1	-1
-12	1	-1
-12	1	-10
-12	1	-1
-12	1	-10
-12	1	-12
-12	1	-12
-12	1	-10
-12	1	-10
-12	1	-12
-12	1	-10
-12	1	-10
-12	1	-10
-12	1	-11
-12	1	-8
-12	1	-1
-12	1	-10
-12	1	-10
-12	1	-10
-12	1	-10
-12	1	-10
-12	1	-10
-12	1	-10
-12	1	-10
-12	1	-10
-12	1	-12
-12	6	-10
-12	2	-9
-12	2	-8
-12	2	-10
-12	2	-10
-12	2	-1
-12	2	-11
-12	2	-10
-12	2	-8
-12	2	-10
-12	2	-10
-12	2	-8
-12	2	-10
-12	2	-10
-12	2	-9
-12	2	-10
-12	2	-11
-12	2	-10
-12	2	-10
-12	2	-10
-12	2	-1
-12	1	-5
-12	6	-10
-12	1	-1
-12	1	-10
-12	1	-1
-12	5	-10
-12	5	-10
-12	5	-10
-12	1	-10
-12	5	-1
-12	5	-10
-12	5	-10
-12	5	-1
-12	5	-1
-12	5	-10
-12	5	-10
-12	5	-8
-12	5	-10
-12	5	-10
-12	5	-1
-12	5	-9
-12	5	-10
-12	5	-10
-12	5	-10
-12	5	-10
-12	1	-10
-12	5	-10
-12	1	-9
-12	1	-10
-12	1	-10
-12	2	-10
-12	1	-8
-12	1	-10
-12	1	-1
-12	1	-10
-12	1	-10
-12	1	-10
-12	1	-12
-12	1	-10
-12	1	-10
-12	1	-10
-12	1	-10
-12	1	-9
-12	1	-1
-12	1	-10
-12	1	-10
-12	1	-12
-12	1	-8
-12	1	-1
-12	1	-9
-12	1	-10
-12	1	-1
-12	1	-10
-12	1	-10
-12	1	-10
-12	1	-11
-12	1	-10
-12	1	-10
-12	1	-10
-12	1	-1
-12	1	-8
-12	1	-1
-12	1	-10
-12	1	-10
-12	1	-10
-12	1	-10
-12	1	-10
-12	1	-9
-12	1	-1
-12	1	-8
-12	1	-10
-12	1	-10
-12	1	-7
-12	1	-10
-12	1	-11
-12	1	-10
-12	1	-1
-3	1	-1
4	2	-10
-12	1	-10
-12	1	-10
-12	1	-8
-12	1	-10
-12	1	-10
-12	1	-10
-12	1	-12
-12	1	-10
-3	1	-1
-12	1	-12
-12	1	-10
-12	1	-10
-12	1	-10
-12	2	-10
-12	1	-10
-12	1	-12
-12	1	-9
-12	1	-10
-12	1	-10
-12	1	-10
-12	1	-10
-12	1	-9
-12	1	-10
-12	1	-8
-12	1	-1
-12	1	-10
-12	1	-9
-12	1	-10
-12	1	-10
-12	1	-1
-12	1	-10
-12	1	-10
-12	1	-10
-12	1	-9
-12	1	-9
-12	1	-10
-12	11	-10
-12	1	-9
-12	10	-10
-12	1	-1
-12	1	-9
-12	1	-1
-12	1	-10
-12	1	-1
-12	1	-11
-12	9	-1
-12	1	-10
-12	7	-10
-12	9	-10
-12	1	-10
-3	3	-8
-12	1	-1
-12	3	-10
-12	2	-10
-12	3	-1
-12	5	-10
-12	5	-10
-12	4	-10
-12	9	-10
4	52	-9
-12	4	-10
-12	30	-10
-12	2	-10
-12	5	-1
-12	4	-5
-12	9	-1
-12	4	-1
-12	52	-10
-12	5	-9
-12	4	-10
5	12	-8
-12	1	-1
-12	2	-10
-12	1	-10
-12	1	-1
-12	2	-10
-12	2	-10
-12	5	-5
-12	1	-10
-12	2	-7
-12	2	-1
-12	1	-10
-12	2	-10
-12	1	-10
-12	2	-10
-12	1	-10
-12	2	-10
-12	2	-8
-12	2	-10
4	1	-1
-12	2	-8
-12	1	-1
-12	5	-10
-12	3	-10
-12	1	-12
-12	3	-10
-12	1	-10
-12	2	-9
-12	2	-10
-12	1	-8
-12	2	-10
-12	3	-5
-12	3	-11
-12	4	-9
-11	11	-9
-11	2	-12
-11	2	-10
-11	2	-10
-11	3	-7
-2	1	-10
-11	2	-10
-9	11	-11
-11	2	-10
-11	2	-1
-11	2	-10
-2	2	-5
[truncated: 23,024 more rows]
