# Supplementary material for: Identifying optimal conditions for precise knock-in of exogenous DNA into the zebrafish genome
Source: Development. 2025 Jun 19;152(12):dev204571. doi: 10.1242/dev.204571 (PMC12211562; doi:10.1242/dev.204571)
Supplement: Table S5. [file develop-152-204571-TableS5.xlsx]

## Sheet: h3f3d
		total reads												ratios
sample_id	condition	total	no tag indel	no tag deletion only	no tag insertion only	no tag complex	single tag	multiple tag	any tag	single tag precise	single tag 5del	single tag 3del	single tag any indel	no tag indel ratio	no tag deletion only ratio	no tag insertion only ratio	no tag complex ratio	single tag ratio	multiple tag ratio	multiple tag ratio of inserts	any tag ratio	single tag precise ratio	single tag 5del ratio	single tag 5del ratio of inserts	single tag 3del ratio	single tag 3del ratio of inserts	single tag any indel ratio
SpCas9_gspPCR_SIKI2_1_7	10 fmol RNP/2.5 pg V1 donor	1324	938	704	202	32	86	30	116	19	14	24	86	0.71	0.53	0.15	0.02	0.06	0.02		0.09	0.01	0.01		0.02		0.06
SpCas9_gspPCR_SIKI2_2_7	10 fmol RNP/2.5 pg V1 donor	786	534	471	57	6	164	12	176	82	34	30	151	0.68	0.6	0.07	0.01	0.21	0.02		0.22	0.1	0.04		0.04		0.19
SpCas9_gspPCR_SIKI2_3_7	10 fmol RNP/2.5 pg V1 donor	887	587	468	89	30	253	27	280	166	34	55	140	0.66	0.53	0.1	0.03	0.29	0.03		0.32	0.19	0.04		0.06		0.16
SpCas9_gspPCR_SIKI2_1_9	2.5 fmol RNP/2.5 pg V1 donor	1419	1055	682	197	176	45	9	54	5	34	19	45	0.74	0.48	0.14	0.12	0.03	0.01		0.04	0	0.02		0.01		0.03
SpCas9_gspPCR_SIKI2_2_9	2.5 fmol RNP/2.5 pg V1 donor	924	756	506	197	53	122	30	152	71	24	38	117	0.82	0.55	0.21	0.06	0.13	0.03		0.16	0.08	0.03		0.04		0.13
SpCas9_gspPCR_SIKI2_3_9	2.5 fmol RNP/2.5 pg V1 donor	959	744	596	125	23	131	61	192	65	49	49	126	0.78	0.62	0.13	0.02	0.14	0.06		0.2	0.07	0.05		0.05		0.13
SpCas9_gspPCR_SIKI2_1_6	20 fmol RNP/2.5 pg V1 donor	1287	1022	750	231	41	189	22	211	102	76	55	157	0.79	0.58	0.18	0.03	0.15	0.02		0.16	0.08	0.06		0.04		0.12
SpCas9_gspPCR_SIKI2_2_6	20 fmol RNP/2.5 pg V1 donor	998	703	575	87	41	183	63	246	78	32	23	148	0.7	0.58	0.09	0.04	0.18	0.06		0.25	0.08	0.03		0.02		0.15
SpCas9_gspPCR_SIKI2_3_6	20 fmol RNP/2.5 pg V1 donor	1200	1102	740	291	71	79	15	94	49	15	28	66	0.92	0.62	0.24	0.06	0.07	0.01		0.08	0.04	0.01		0.02		0.06
SpCas9_gspPCR_SIKI2_1_8	5 fmol RNP/2.5 pg V1 donor	1436	1053	871	161	21	141	18	159	91	16	24	141	0.73	0.61	0.11	0.01	0.1	0.01		0.11	0.06	0.01		0.02		0.1
SpCas9_gspPCR_SIKI2_2_8	5 fmol RNP/2.5 pg V1 donor	966	588	488	59	41	207	51	258	135	17	22	207	0.61	0.51	0.06	0.04	0.21	0.05		0.27	0.14	0.02		0.02		0.21
SpCas9_gspPCR_SIKI2_3_8	5 fmol RNP/2.5 pg V1 donor	1202	944	795	136	13	190	31	221	82	34	33	167	0.79	0.66	0.11	0.01	0.16	0.03		0.18	0.07	0.03		0.03		0.14
SpCas9_no_donor_SIKI2_1_4	no donor	1576	1510	1094	221	195	0	0	0	0	0	0	0	0.96	0.69	0.14	0.12	0	0		0	0	0		0		0
SpCas9_no_donor_SIKI2_2_4	no donor	1374	1316	972	261	83	0	0	0	0	0	0	0	0.96	0.71	0.19	0.06	0	0		0	0	0		0		0
SpCas9_no_donor_SIKI2_3_4	no donor	1376	1256	910	273	73	0	0	0	0	0	0	0	0.91	0.66	0.2	0.05	0	0		0	0	0		0		0
SpCas9_uninjected_SIKI2_1_10	uninjected	1935	0	0	0	0	0	0	0	0	0	0	0	0	0	0	0	0	0		0	0	0		0		0
SpCas9_uninjected_SIKI2_1_5	uninjected	2023	0	0	0	0	0	0	0	0	0	0	0	0	0	0	0	0	0		0	0	0		0		0
SpCas9_uninjected_SIKI2_2_10	uninjected	1629	0	0	0	0	0	0	0	0	0	0	0	0	0	0	0	0	0		0	0	0		0		0
SpCas9_uninjected_SIKI2_2_5	uninjected	1905	0	0	0	0	0	0	0	0	0	0	0	0	0	0	0	0	0		0	0	0		0		0
SpCas9_uninjected_SIKI2_3_10	uninjected	1941	0	0	0	0	0	0	0	0	0	0	0	0	0	0	0	0	0		0	0	0		0		0
SpCas9_uninjected_SIKI2_3_5	uninjected	1901	0	0	0	0	0	0	0	0	0	0	0	0	0	0	0	0	0		0	0	0		0		0
SpCas9_uniPCR_SIKI2_1_3	universal donor	1672	1295	923	303	69	167	46	213	32	26	46	157	0.77	0.55	0.18	0.04	0.1	0.03	0.215962	0.13	0.02	0.02	0.155689	0.03	0.275449	0.09
SpCas9_uniPCR_SIKI2_2_3	universal donor	1499	1008	739	197	72	142	73	215	11	20	26	134	0.67	0.49	0.13	0.05	0.09	0.05	0.339535	0.14	0.01	0.01	0.140845	0.02	0.183099	0.09
SpCas9_uniPCR_SIKI2_3_3	universal donor	1416	1207	909	264	34	89	44	133	26	41	41	70	0.85	0.64	0.19	0.02	0.06	0.03	0.330827	0.09	0.02	0.03	0.460674	0.03	0.460674	0.05
SpCas9_gspPCR_SIKI2_1_1	V1 mod	1126	905	695	144	66	149	22	171	79	32	55	115	0.8	0.62	0.13	0.06	0.13	0.02	0.128655	0.15	0.07	0.03	0.214765	0.05	0.369128	0.1
SpCas9_gspPCR_SIKI2_2_1	V1 mod	1209	838	630	149	59	280	35	315	141	88	54	231	0.69	0.52	0.12	0.05	0.23	0.03	0.111111	0.26	0.12	0.07	0.314286	0.04	0.192857	0.19
SpCas9_gspPCR_SIKI2_3_1	V1 mod	1514	986	692	218	76	185	35	220	80	54	32	181	0.65	0.46	0.14	0.05	0.12	0.02	0.159091	0.15	0.05	0.04	0.291892	0.02	0.172973	0.12
SpCas9_gspPCR_SIKI2_1_2	V2 mod	1463	1021	858	121	42	269	106	375	63	41	132	253	0.7	0.59	0.08	0.03	0.18	0.07	0.282667	0.26	0.04	0.03	0.152416	0.09	0.490706	0.17
SpCas9_gspPCR_SIKI2_2_2	V2 mod	1249	878	672	167	39	199	52	251	152	15	20	138	0.7	0.54	0.13	0.03	0.16	0.04	0.207171	0.2	0.12	0.01	0.0753769	0.02	0.100503	0.11
SpCas9_gspPCR_SIKI2_3_2	V2 mod	1456	1107	862	157	88	141	16	157	64	17	22	127	0.76	0.59	0.11	0.06	0.1	0.01	0.101911	0.11	0.04	0.01	0.120567	0.02	0.156028	0.09
