# Supplementary material for: Identifying optimal conditions for precise knock-in of exogenous DNA into the zebrafish genome
Source: Development. 2025 Jun 19;152(12):dev204571. doi: 10.1242/dev.204571 (PMC12211562; doi:10.1242/dev.204571)
Supplement: Table S6. [file develop-152-204571-TableS6.xlsx]

## Sheet: Sheet1
oligo name	purpose	sequence

## Sheet: Sheet2
primer ID	Sequence	purpose
11223_ISce1_F	GCTTTAGGGATAACAGGGTAAT	amplification of modified ds donor with non-homologous ends
11224_ISce1_R	CTAGTTAGGGATAACAGGGTA	amplification of modified ds donor with non-homologous ends
5pF_h3f3d-2OMe	TCTCTTATCGGCTCTTGTCCCT	amplification of modified ds donor with homologous ends
3pR_h3f3d-2OMe	GGGGGCTTTACCACCAGTGG	amplification of modified ds donor with homologous ends
ep300aATG_F	AGGAGTATTTTGTACACGGGACTTT	to assess editing at target site by restriction digest
ep300aATG_R	GGGATCATACAAAACAAGCAATAAG	to assess editing at target site by restriction digest
ep300bATG_F	GGGAGCATTAAAGGTGGACTGAACACTC	to assess editing at target site by restriction digest
ep300bATG_R	CGTCGCGTGTCTTATTTTCATACATGCA	to assess editing at target site by restriction digest
etv2ATG_F	TGTAATCAGAATGACTTTTTGTTGATG	to assess editing at target site by restriction digest
etv2ATG_R	GTGATCTTTGCAAATGAAGTGCTAT	to assess editing at target site by restriction digest
h3f3dATG_F	GAGGACCGGAGTTTTGTTATTGATTACG	to assess editing at target site by restriction digest
h3f3dATG_R	GGTATCTGTGGGGCTTCTTGACTCC	to assess editing at target site by restriction digest
hey2ATG_F	ACGGCTCGGGGCGTGTTTTCTAT	to assess editing at target site by restriction digest
hey2ATG_R	CATCCATTAAGTGAATCATCAGTTCC	to assess editing at target site by restriction digest
foxc1aATG_F	AAGAGGTGGCCAGTACGCGAGTC	to assess editing at target site by restriction digest and targeted KI
foxc1aATG_R	GCCGCGTGAGAGTACATGGTCATG	to assess editing at target site by restriction digest and targeted KI
foxc1aF_2OMe	TTCTTGACGACTGTTCTTCG	amplification of modified ds donor with homologous ends
foxc1aR_2OMe	CGGCACAACTCCCAGCGAGT	amplification of modified ds donor with homologous ends
prox1aATG_F	GTCTAAGACATTAGCCTGTTCAAATAGCA	to assess editing at target site by restriction digest and targeted KI
prox1aATG_R	GAAGCACGTTGGACTTCTCACCGTC	to assess editing at target site by restriction digest and targeted KI
prox1aALFA_KI_R	GCTGTCATGGTCAGGCTCCGT	to assess ALFA 5' KI at target site
prox1aALFA_KI_F	CACAATAACAGTTCCAGTGATGTCACGTC	to assess ALFA 3' KI at target site
prox1aF_2OMe	CTGTGCCCAGCTGACAGGCT	amplification of modified ds donor with homologous ends
prox1aR_2OMe	CTTCTTCTCTTGGTTTGTCT	amplification of modified ds donor with homologous ends
rasa1aSTP_F	CTGATTCATAGCTACGATAGCGTGGC	to assess editing at target site by restriction digest and targeted KI
rasa1aSTP_R	GTCTAGTGGTCACTGCTCATAGGTCAG	to assess editing at target site by restriction digest and targeted KI
rasa1aSTP_KI_R	TGCTACCAATCGTGTCTTttaCTCCGT	to assess ALFA 5' KI at target site
AviTag_F	ATGTCAGGACTGAACGATATCTTCGAGGC	to assess 3P knock-in
AviTag_R	TGGCGCGCCCTCGTGCCACTCGAT	to assess 5p knock-in
11312_ep300a_F_umi	gcagtcgaacatgtagctgactcaggtcacNNWNNDDBAATAACTGGAACGTAAAATCCC	gene-specific forward 5' of ATG with UMI for linear amplification
11313_ep300b_F_umi	gcagtcgaacatgtagctgactcaggtcacNNWNNDBBTAAACCATTGAACTTGTCACTT	gene-specific forward 5' of ATG with UMI for linear amplification
11314_etv2_F_umi	gcagtcgaacatgtagctgactcaggtcacNNWNNHVBAACAAAACGTTTAGAGTTTGTC	gene-specific forward 5' of ATG with UMI for linear amplification
11315_h3f3d_F_umi	gcagtcgaacatgtagctgactcaggtcacNNWNNBDVAATCACGTCTAATGTTTCTTTC	gene-specific forward 5' of ATG with UMI for linear amplification
11316_hey2_F_umi	gcagtcgaacatgtagctgactcaggtcacNNWNNVHDCCTCTCCTCTGTTTCTTTTTCA	gene-specific forward 5' of ATG with UMI for linear amplification
11317_F_universal	gcagtcgaacatgtagctgactcaggtcac	universal A primer for 1st round of PCR
11318_ep300a_R_universal	tggatcacttgtgcaagcatcacatcgtagTAAAACAATGGTTGTTCTTGACAAA	gene-specific reverse with universal B sequence for PCR1
11319_ep300b_R_universal	tggatcacttgtgcaagcatcacatcgtagATACTCTACATATGAATCCGGCAAA	gene-specific reverse with universal B sequence for PCR1
11320_etv2_R_universal	tggatcacttgtgcaagcatcacatcgtagTCTGGTGTGCATATAAATCCAGTAA	gene-specific reverse with universal B sequence for PCR1
11321_h3f3d_R_universal	tggatcacttgtgcaagcatcacatcgtagCAGAATGGGTGTTGTTCAATAGTCT	gene-specific reverse with universal B sequence for PCR1
11322_hey2_R_universal	tggatcacttgtgcaagcatcacatcgtagCTTTCTTTGGACAACTCTGCTTTAG	gene-specific reverse with universal B sequence for PCR1
11323_bc_1001_FWD_PacB_Univ.PCR	GGGTCACATATCAGAGTGCGgcagtcgaacatgtagctgactcaggtcac	universal A forward primer for PCR2 with experimental condition barcode
11324_bc_1002_FWD_PacB_Univ.PCR	GGGTACACACAGACTGTGAGgcagtcgaacatgtagctgactcaggtcac	universal A forward primer for PCR2 with experimental condition barcode
11325_bc_1003_FWD_PacB_Univ.PCR	GGGTACACATCTCGTGAGAGgcagtcgaacatgtagctgactcaggtcac	universal A forward primer for PCR2 with experimental condition barcode
11326_bc_1004_FWD_PacB_Univ.PCR	GGGTCACGCACACACGCGCGgcagtcgaacatgtagctgactcaggtcac	universal A forward primer for PCR2 with experimental condition barcode
11327_bc_1005_FWD_PacB_Univ.PCR	GGGTCACTCGACTCTCGCGTgcagtcgaacatgtagctgactcaggtcac	universal A forward primer for PCR2 with experimental condition barcode
11328_bc_1006_FWD_PacB_Univ.PCR	GGGTCATATATATCAGCTGTgcagtcgaacatgtagctgactcaggtcac	universal A forward primer for PCR2 with experimental condition barcode
11329_bc_1007_FWD_PacB_Univ.PCR	GGGTTCTGTATCTCTATGTGgcagtcgaacatgtagctgactcaggtcac	universal A forward primer for PCR2 with experimental condition barcode
11330_bc_1008_FWD_PacB_Univ.PCR	GGGTACAGTCGAGCGCTGCGgcagtcgaacatgtagctgactcaggtcac	universal A forward primer for PCR2 with experimental condition barcode
11331_bc_1009_FWD_PacB_Univ.PCR	GGGTACACACGCGAGACAGAgcagtcgaacatgtagctgactcaggtcac	universal A forward primer for PCR2 with experimental condition barcode
11332_bc_1010_FWD_PacB_Univ.PCR	GGGTACGCGCTATCTCAGAGgcagtcgaacatgtagctgactcaggtcac	universal A forward primer for PCR2 with experimental condition barcode
11333_bc_1011_FWD_PacB_Univ.PCR	GGGTCTATACGTATATCTATgcagtcgaacatgtagctgactcaggtcac	universal A forward primer for PCR2 with experimental condition barcode
11334_bc_1012_FWD_PacB_Univ.PCR	GGGTACACTAGATCGCGTGTgcagtcgaacatgtagctgactcaggtcac	universal A forward primer for PCR2 with experimental condition barcode
11335_bc_1025_REV_PacB_Univ.PCR	CAGTGCGCGAGCGTGTCGCGtggatcacttgtgcaagcatcacatcgtag	universal B reverse primer for PCR2 with barcode for replicate 1
11336_bc_1026_REV_PacB_Univ.PCR	CAGTTGTGCGTGTCTCTGTGtggatcacttgtgcaagcatcacatcgtag	universal B reverse primer for PCR2 with barcode for replicate 2
11337_bc_1027_REV_PacB_Univ.PCR	CAGTTGTGAGAGAGTGTGAGtggatcacttgtgcaagcatcacatcgtag	universal B reverse primer for PCR2 with barcode for replicate 3
Alt-R™ HDR Donor Oligo, top, rasa1a (IDT)	/Alt-R-HDR1/G*C* AGA ACT GAA TGT ACC TTT ATG GCT GTT GCC ACC ACT ATC CAG ATC CTC TCA CGT CTC GAG GAA GAG CTC CGT AGG CGA CTT ACG GAG TAA AAG ACA CGA TTG GTA GCA AAG ACA GCA AGA CTC GTT CTC CCC AGA TGC* A*A/Alt-R-HDR2/
Alt-R™ HDR Donor Oligo, bottom, rasa1a (IDT)	/Alt-R-HDR1/T*T* GCA TCT GGG GAG AAC GAG TCT TGC TGT CTT TGC TAC CAA TCG TGT CTT TTA CTC CGT AAG TCG CCT ACG GAG CTC TTC CTC GAG ACG TGA GAG GAT CTG GAT AGT GGT GGC AAC AGC CAT AAA GGT ACA TTC AGT TCT* G*C/Alt-R-HDR2/
